# Supplementary material for: Integrating whole-genome resequencing and machine learning to refine QTL analysis for fruit quality traits in peach
Source: Hortic Res. 2025 May 23;12(7):uhaf087. doi: 10.1093/hr/uhaf087 (PMC12365598; doi:10.1093/hr/uhaf087)
Supplement: Web_Material_uhaf087 [file Web_Material_uhaf087.zip]

Archive with 12 entries (12 files):
- Fig.S2.pdf
- Fig.S3.pdf
- Fig.S4.pdf
- FigS1.pdf
- fruit color evaluation.py
- Table S2.xlsx
- Table S5.xlsx
- Table S7.xlsx
- TableS1.xlsx
- TableS3.xlsx
- TableS4.xlsx
- TableS6.xlsx
