# Supplementary material for: Integrating whole-genome resequencing and machine learning to refine QTL analysis for fruit quality traits in peach
Source: Hortic Res. 2025 May 23;12(7):uhaf087. doi: 10.1093/hr/uhaf087 (PMC12365598; doi:10.1093/hr/uhaf087)
Supplement: Web_Material_uhaf087 [file Web_Material_uhaf087.zip › fruit color evaluation.py]

#we used the color difference values of 10 yellow peach color levels in the yellow peach color card to train a linear regression model. 
#The code uses the LinearRegression model in the sklearn library to fit the input data and predict the comprehensive index of each group of data. 
#However, this is not a specific expression, but a process of fitting and predicting data using machine learning models.

#In this example, the model expression is as follows: 
#Comprehensive index = b0 + b1 L + b2 a + b3 b
#Where b0, b1, b2, b3 are the coefficients of the model, corresponding to the intercept and the coefficients of each input feature (L*, a*, b*) respectively.
#In the code, the linear regression model is trained by calling model.fit (X, y), and model.predict (X) is used to predict the comprehensive index of each group of data. The predicted results are stored in the predicted_scores array. By traversing this array, the comprehensive index of each group of data can be output. 
#In our preliminary survey, over 300 mature yellow peaches were used to record the L, A and B values corresponding to the color card grades in detail. 
#Then, we divided the fruit sample dataset into 70% for the training set and 30% for the test set. 
#The yellowness of most data was within the 10 yellowness grades divided above (the test set included several samples beyond the 10 grades above to evaluate the comprehensive index). Finally, we observed that the comprehensive index value was strongly correlated with the depth of yellowness in our previous survey: the higher the index, the deeper the yellow color.
# This is consistent with our expectations and demonstrates the effectiveness of the evaluation method we proposed.


#Specifically, R² measures the proportion of variance in the dependent variable that is predictable from the features; a value closer to 1 indicates a higher proportion of explained variance. MAE represents the average magnitude of the errors between predicted and observed values, while RMSE penalizes larger errors more heavily by squaring them before averaging. In both MAE and RMSE, lower values reflect better predictive accuracy.


#$$
#\text{MAE} = \frac{1}{n}\sum_{i=1}^{n}\bigl|y_i - \hat{y}_i\bigr|
#$$

##\text{RMSE} = \sqrt{\frac{1}{n}\sum_{i=1}^{n}\bigl(y_i - \hat{y}_i\bigr)^2}
#$$

#$$
#R^2 = 1 - \frac{\sum_{i=1}^{n}\bigl(y_i - \hat{y}_i\bigr)^2}{\sum_{i=1}^{n}\bigl(y_i - \bar{y}\bigr)^2}
#$$


#!/usr/bin/env python
# coding: utf-8

import numpy as np
from sklearn.linear_model import LinearRegression
from sklearn.model_selection import KFold, cross_val_score
from sklearn.metrics import r2_score, mean_absolute_error, mean_squared_error

# ========================
# 1) prepare your data
# ========================
# Assume you have N data entries, each containing (L, a, b, FCS).
# In practice, you can read these from a file/database or generate them manually.
# This is just an example; replace it with your actual data.
data = np.array([
    #   L,      a,     b,     (FCS)
    [81.72,  -0.21,  38.62,   1],
    [80.84,  -1.30,  62.14,   2],
    [86.06,  -2.12,  72.72,   3],
    [84.40,   2.85,  89.86,   4],
    [80.65,   5.24,  80.84,   5],
    [79.83,   7.18,  76.68,   6],
    [78.15,  10.45,  72.89,   7],
    [76.51,  13.99,  71.50,   8],
    [74.62,  17.44,  69.89,   9],
    [70.49,  23.79,  64.70,  10]
])

# Split X (L, a, b) and y (FCS)
X = data[:, :3]  # The first three columns are L, a, b
y = data[:, 3]   # The fourth column is FCS

# ========================
# 2) Perform k=5 fold cross-validation
# ========================
model_cv = LinearRegression()
kf = KFold(n_splits=5, shuffle=True, random_state=42)

# (a) R²
cv_scores_r2 = cross_val_score(
    model_cv, X, y,
    scoring='r2',
    cv=kf
)

# (b) MAE (Since MAE in sklearn is minimized, use 'neg_mean_absolute_error')
cv_scores_mae = -cross_val_score(
    model_cv, X, y,
    scoring='neg_mean_absolute_error',
    cv=kf
)

# (c) RMSE (Similarly, use 'neg_mean_squared_error' and then take the square root)
cv_scores_mse = -cross_val_score(
    model_cv, X, y,
    scoring='neg_mean_squared_error',
    cv=kf
)
cv_scores_rmse = np.sqrt(cv_scores_mse)

print("=== 5fold results ===")
print("R^2 (each fold):", cv_scores_r2)
print("R^2 (mean ± std): {:.3f} ± {:.3f}".format(
    cv_scores_r2.mean(), cv_scores_r2.std()
))
print("MAE (each fold):", cv_scores_mae)
print("MAE (mean ± std): {:.3f} ± {:.3f}".format(
    cv_scores_mae.mean(), cv_scores_mae.std()
))
print("RMSE (each fold):", cv_scores_rmse)
print("RMSE (mean ± std): {:.3f} ± {:.3f}".format(
    cv_scores_rmse.mean(), cv_scores_rmse.std()
))
print()

# ========================
# 3) Train the final model using all data
#    (or reserve 30% as an independent test set)
# ========================
model_final = LinearRegression()
model_final.fit(X, y)

# Predict the FCS for each training data point (just as an example)
predicted_scores = model_final.predict(X)
print("=== Predictions for training data using the final model ===")
for i, pred in enumerate(predicted_scores, start=1):
    print(f"Sample {i}: True FCS={y[i-1]}, Predicted FCS={pred:.3f}")

# Compute overall metrics (on the training set, for demonstration only)
r2 = r2_score(y, predicted_scores)
mae = mean_absolute_error(y, predicted_scores)
rmse = np.sqrt(mean_squared_error(y, predicted_scores))
print(f"\nOverall R^2 = {r2:.3f}")
print(f"Overall MAE = {mae:.3f}")
print(f"Overall RMSE = {rmse:.3f}")
print()

# ========================
# 4) Maintain the form of "input L, a, b to output FCS"
# ========================
# Define a function to predict FCS for new external data:
def predict_FCS(L, a, b):
    # Input a single (L, a, b)
    new_data = np.array([[L, a, b]])
    # Output the predicted FCS
    return model_final.predict(new_data)[0]

# Example: Given a new data point
L_input, a_input, b_input = 62.31, 36.11, 56.74
predicted_score = predict_FCS(L_input, a_input, b_input)
print("=== Prediction for a new data point ===")
print(f"Input (L={L_input}, a={a_input}, b={b_input})")
print(f"Output FCS = {predicted_score:.3f}")
