# Supplementary material for: Integrating whole-genome resequencing and machine learning to refine QTL analysis for fruit quality traits in peach
Source: Hortic Res. 2025 May 23;12(7):uhaf087. doi: 10.1093/hr/uhaf087 (PMC12365598; doi:10.1093/hr/uhaf087)
Supplement: Web_Material_uhaf087 [file Web_Material_uhaf087.zip › Table S2.xlsx]

## Sheet: Table S2
Table S2. Phenotypic data of the individuals of the SF × ZP population for the traits studied (*=missing data).
Individual nb.	FCS_2021	FCS_2022	SSC2022	SSC2021	Maturity_date_2021	Maturity_date_2022	Freestone	FW	TA-2021	TA-2022	Fruit Shape	L_2021	a*_2021	b*_2021	C*_2021	h*_2021	L_2022	a*_2022	b*_2022	C*_2022	h*_2022
1	4.5	*	*	*	250	*	*	*	*	*	*	96.09	28.92	58.55	65.3029	26.2865	85.81	13.19	56.73	58.2432	13.089
2	*	6.5	11.9	12.3	242	240	1	156.45	0.7	1.23	1	*	*	*	*	*	*	*	*	*	*
3	4.5	3	*	16	248	256	0	132.52	0.46	0.67	1	82.525	4	85	85.15	87.3	73.12	29.14	18.03	34.2669	58.2534
4	6	4.25	14.4	14.1	245	249	1	209.85	0.32	0.5	0	79.83	7.18	76.68	77	84.7	88.3	40.54	57.83	70.6244	35.0312
5	2.75	3.5	*	12.5	245	249	0	255.66	0.47	1.03	0	80.72	22.97	26.53	35.0922	40.8864	61.01	41.19	19.91	45.7496	64.2023
6	5	*	*	*	242	*	*	169.58	*	0.7	*	71.14	35.76	72.02	80.4093	26.4057	*	*	*	*	*
7	3.5	3.5	12.2	12.8	242	241	1	217.28	0.38	0.86	0	70.43	14.25	9.99	17.4029	54.9675	98.79	27.42	31.16	41.5067	41.3469
8	5.25	*	*	*	238	*	*	*	*	*	*	72.09	36.48	23.73	43.519	56.9563	84.35	20.33	21.7	29.7355	43.1331
9	5	5	15.5	15	229	239	1	167.24	0.32	0.86	1	65.52	33.89	68.19	76.1473	26.4271	67	29.47	42.99	52.1212	34.431
10	4.5	4.25	14.1	15.6	248	256	1	192.09	0.37	1.23	1	69.12	42.31	16.25	45.3233	68.9897	95.88	37.06	59.21	69.8518	32.0428
11	6.25	*	*	*	239	*	*	*	*	*	*	82.21	41.99	47.77	63.6014	41.3156	75.98	21.4	25.43	33.2362	40.0815
12	5	3	*	15	248	249	0	*	0.14	*	0	69.7	7.86	61.58	62.0796	7.27384	87.93	15.96	41.62	44.5752	20.9803
13	5.75	*	*	*	242	262	*	*	*	*	0	69.56	13.22	41.63	43.6787	17.6177	78.81	25.18	20.04	32.1813	51.4848
14	*	3	*	11.3	*	239	1	204.5	0.25	0.58	0	*	*	*	*	*	*	*	*	*	*
15	*	*	*	*	*	*	*	*	*	*	*	*	*	*	*	*	*	*	*	*	*
16	6.75	6.5	12.8	12.1	229	237	1	*	0.37	0.35	0	96.35	18.75	19.51	27.0592	43.862	68.8	2.26	64.68	64.7195	2.00117
17	6.5	4.5	13.5	12.1	238	249	1	127.5	0.51	0.61	1	68.62	23.79	40.97	47.3762	30.1424	79.76	3.64	71.76	71.8523	2.90382
18	3.5	3.75	14.9	12.9	250	249	1	200.22	0.3	0.49	0	89.3	1.49	53.5	53.5207	1.5953	88.78	13.89	43.45	45.6162	17.7279
19	4	3.75	13.5	12.7	250	249	0	147.97	0.92	0.93	0	76.46	22.29	7.9	23.6486	70.4847	69.62	2.88	41.63	41.7295	3.95747
20	6	*	*	*	232	*	*	*	*	*	*	98.33	36.99	12.43	39.0226	71.4258	84.48	27.48	47.15	54.5736	30.2345
21	*	*	*	*	*	*	*	*	*	*	*	*	*	*	*	*	*	*	*	*	*
22	*	*	*	*	*	*	*	*	*	*	*	*	*	*	*	*	*	*	*	*	*
23	4.5	*	*	*	245	*	*	*	*	*	*	73.23	48.95	67.13	83.0815	36.0989	83.41	3.87	3.58	5.27194	47.2292
24	3	2.5	*	12.9	245	245	0	*	0.21	*	1	91.91	28.17	67.05	72.7272	22.7889	90.83	26.61	27.33	38.1447	44.2353
25	*	3.5	*	19	*	249	0	*	0.3	*	1	*	*	*	*	*	*	*	*	*	*
26	3.5	5.75	15.3	17.1	242	241	1	273.96	0.51	3.29	1	63.17	29.63	3.16	29.798	83.9125	63.81	46.33	26.41	53.3288	60.3151
27	3	*	*	*	238	*	*	*	*	*	*	88.05	10.49	2.38	10.7566	77.217	74.07	3.11	44.56	44.6684	3.9924
28	3	3.25	15.6	13.6	245	249	0	226.59	0.29	0.34	0	90.95	13.48	58.41	59.9453	12.9953	78.34	30.51	43.6	53.2148	34.9832
29	4	*	*	*	245	*	*	*	*	*	*	98.57	29.35	46.03	54.5911	32.5227	*	*	*	*	*
30	5.25	*	*	*	245	*	*	*	*	*	*	65.83	20.41	9.45	22.4916	65.1555	61.4	6.67	48.47	48.9268	7.83531
31	4	3.5	13.8	14	250	256	1	234.94	0.23	0.56	0	85.98	16.06	71.15	72.94	12.7197	71.54	20.46	23.47	31.136	41.0803
32	4.75	4.25	6.3	6.7	243	245	1	221.33	0.27	0.67	0	69.52	19.01	62.55	65.3749	16.9049	99.26	26.6	5.88	27.2421	77.5351
33	6.25	4	10.5	10.9	245	239	1	206.8	0.41	0.61	1	90.6	22.14	34.16	40.7073	32.9483	94.85	44.33	14.62	46.6786	71.7475
34	6.75	6.5	10.6	11.4	235	241	1	150.8	0.43	0.59	1	84.6	21.98	13.31	25.6958	58.803	72.69	0.54	34.28	34.2843	0.902484
35	6.5	3	12.3	13	238	256	0	199.95	0.41	0.66	0	60.77	27.91	49.75	57.0441	29.2926	84.13	14.75	75.77	77.1923	11.0159
36	3.5	3.25	16	13.2	235	249	1	251.84	0.24	1.11	1	60.92	43.19	1.92	43.2327	87.4546	80.61	49.97	5.88	50.3148	83.2888
37	4.5	*	*	*	245	*	*	*	*	*	*	70.89	26.32	22.8	34.8222	49.0989	83.21	3.75	59.77	59.8875	3.59006
38	6	5	*	9.2	229	237	1	148.8	0.7	0.69	1	95.31	43.91	19.26	47.9483	66.3166	90.62	21.61	0.32	21.6124	89.1516
39	7.5	*	*	*	238	*	*	*	*	*	*	90.1	43.42	54.97	70.05	38.3047	60.7	48.07	12.91	49.7734	74.967
40	*	*	*	*	*	249	*	246.18	*	0.74	0	*	*	*	*	*	*	*	*	*	*
41	1.5	*	*	*	250	*	*	*	*	*	*	88.23	25.4	77.02	81.1002	18.2518	89.85	45.76	28.61	53.9677	57.9856
42	3	*	*	*	233	*	*	*	*	*	*	79.32	16.57	12.36	20.6721	53.2798	91.41	10.39	14.28	17.6599	36.0393
43	5	*	*	*	239	*	*	*	*	*	*	84.95	34.62	71.47	79.4135	25.8455	67.27	43.38	9.69	44.4491	77.4083
44	4.5	2.75	14.1	17.3	243	245	1	146.13	0.27	0.41	1	84.64	36.27	26.89	45.1507	53.4474	85.73	5.47	61.34	61.5834	5.09588
45	*	4.5	*	13	*	262	1	203.3	0.56	1.08	0	*	*	*	*	*	*	*	*	*	*
46	3	*	*	*	246	*	*	*	*	*	*	92.91	33.33	71.13	78.5517	25.1068	85.82	24.95	50.83	56.6232	26.1442
47	*	3	*	13.8	*	271	1	173.9	0.28	0.76	0	*	*	*	*	*	*	*	*	*	*
48	*	2	9.2	10.7	*	237	1	148.91	0.17	0.81	1	*	*	*	*	*	*	*	*	*	*
49	5.5	*	*	*	244	*	*	*	*	*	*	86.87	49.87	3.95	50.0262	85.4713	75.11	49.85	66.42	83.046	36.8892
51	4	*	*	*	244	*	*	*	*	*	*	90.94	45.77	77.06	89.6278	30.7083	89.91	48.7	30.6	57.5157	57.8573
52	3	*	*	*	250	*	*	*	*	*	*	90.02	26.1	13.02	29.1673	63.4877	93.66	22.24	76.44	79.6096	16.2222
53	3.25	3.25	14.5	15.6	244	256	0	206.99	0.18	0.57	0	71.37	27.09	38.14	46.7817	35.3853	76.32	25.57	65.91	70.6962	21.2039
54	*	*	*	*	244	*	*	*	*	*	*	*	*	*	*	*	*	*	*	*	*
55	*	4.5	14	12.9	*	256	0	217.95	0.6	0.75	0	*	*	*	*	*	*	*	*	*	*
56	3	2.5	*	18.9	248	249	1	187.5	0.13	0.49	0	87.82	6.45	44.11	44.5791	8.31914	70.5	20.68	53.08	56.9662	21.2859
57	4	4	8.6	11.7	244	252	1	155.87	0.14	0.46	0	74.71	20.86	78.43	81.1567	14.8941	76.68	42.57	47.6	63.8589	41.8071
58	3	3.25	*	16.3	246	249	0	145.33	0.48	0.88	1	69.76	22.77	54.53	59.0931	22.6639	89.4	2.23	40.06	40.122	3.18617
59	3.25	*	*	*	250	*	*	*	*	*	*	86.43	48.48	39.69	62.6547	50.6932	72.26	47.85	79.11	92.4555	31.1678
60	*	3.25	15.6	15.6	*	256	0	128.75	0.44	0.75	1	*	*	*	*	*	*	*	*	*	*
61	3	6	*	19.8	248	256	1	211.35	0.26	0.69	*	87.2	15.88	76.2	77.8371	11.7719	73.79	4.49	17.53	18.0959	14.3665
62	2.75	3.5	*	16.5	248	245	0	*	0.54	*	1	94.92	43.06	2.32	43.1225	86.916	86.8	27.99	32.4	42.8159	40.8234
63	6.25	3.75	*	11.3	238	241	0	*	0.38	0.85	0	89.78	4.87	51.78	52.0085	5.37296	63.7	45.86	13.86	47.9087	73.1839
64	6.25	6	*	10.8	248	256	1	122.95	0.1	0.75	1	84.19	-2.63	16.37	16.5799	350.873	87.04	11.77	10.81	15.9809	47.4345
65	6	7.5	*	18.2	248	262	1	172.3	0.4	0.71	1	85.89	23.44	61.4	65.7221	20.8948	79.94	7.78	55.56	56.1021	7.97123
66	*	3.5	*	15	*	249	0	*	0.44	*	1	*	*	*	*	*	*	*	*	*	*
67	3.25	*	*	*	238	*	*	270.33	*	0.39	0	91.45	1.95	51.07	51.1072	2.18666	92.26	4.23	31.15	31.4359	7.73315
68	*	*	*	*	244	*	*	*	*	*	1	*	*	*	*	*	*	*	*	*	*
69	*	*	*	*	*	*	*	*	*	*	*	*	*	*	*	*	*	*	*	*	*
70	5.75	3.5	16.1	12.8	238	241	1	251.93	0.24	0.3	0	70.17	45.71	23.79	51.5303	62.505	65.34	6.83	33.68	34.3656	11.4636
71	*	*	*	*	*	*	*	217.48	*	0.52	*	*	*	*	*	*	*	*	*	*	*
72	2	2	15.6	14.2	248	252	0	185.2	0.29	0.61	1	87.36	13.34	29.31	32.203	24.4719	62.27	35.52	37.22	51.449	43.6612
73	2	*	*	*	244	*	*	*	*	*	1	71.36	11.15	56.38	57.472	11.1868	71.94	43.93	15.45	46.5677	70.6234
74	2	*	*	*	248	*	*	*	*	*	*	99.32	28.87	29.98	41.6206	43.9194	98.46	11.29	65.41	66.3772	9.79297
75	*	3.5	*	9.9	*	239	0	301.77	0.86	1.04	0	*	*	*	*	*	*	*	*	*	*
76	*	*	*	*	*	*	*	*	*	*	*	*	*	*	*	*	*	*	*	*	*
77	4	*	*	*	*	*	*	*	*	*	0	84.79	49.96	72.01	87.6438	34.7526	86.2	0.14	59.73	59.7302	0.134294
78	5.25	3.75	13	14.4	246	249	1	251.5	0.8	0.76	0	64.61	31.44	35	47.0476	41.9329	74.44	16.71	7.67	18.3862	65.3446
79	*	6.5	14.3	12.8	*	237	1	*	0.55	0.6	0	*	*	*	*	*	*	*	*	*	*
80	*	5	*	*	*	241	1	158.35	*	0.7	1	*	*	*	*	*	*	*	*	*	*
81	6.75	7	14.1	13.2	246	239	1	*	0.78	1.78	1	61.35	48.88	5.87	49.2312	83.1521	65.22	48.16	41.41	63.5151	49.3097
82	*	1.75	14.5	14.3	*	*	1	223.85	0.34	0.47	0	*	*	*	*	*	*	*	*	*	*
83	5.5	*	*	*	243	*	*	*	*	*	*	74.81	4.2	8.86	9.80508	25.3629	98.61	19.26	57.61	60.7442	18.4857
84	2.5	3	*	12.8	243	256	0	155.58	0.45	1.38	1	74.01	0.59	44.53	44.5339	0.759096	76.66	29.27	14.52	32.6736	63.6153
85	*	3.5	*	14.9	*	252	0	239.53	0.15	1.35	0	*	*	*	*	*	*	*	*	*	*
86	4.5	3	15.1	12.4	243	*	1	236.83	0.1	0.3	0	61.21	18.34	44.18	47.8354	22.5443	96.31	20.92	51.83	55.8927	21.9803
87	*	*	*	*	*	*	*	*	*	*	*	*	*	*	*	*	*	*	*	*	*
88	*	*	*	*	*	*	*	144.32	*	0.3	*	*	*	*	*	*	*	*	*	*	*
89	4	*	*	15.4	246	249	*	277.08	0.11	0.45	0	83.5	1	92	92	89.4	87.03	43.03	2.93	43.1296	86.1046
90	2.5	3	13.6	12	243	271	0	*	0.28	*	0	61.91	32.51	48.63	58.496	33.7634	83.99	38.45	13.99	40.916	70.0061
91	*	*	*	*	*	259	*	*	*	*	1	*	*	*	*	*	*	*	*	*	*
92	6.25	4.25	12	9.1	243	245	1	216.95	0.27	0.37	0	96.58	2.94	32.17	32.3041	5.22173	91.15	4.6	45.65	45.8812	5.75408
93	5.75	5	12.8	13.4	243	249	1	*	0.26	*	1	75.46	13.12	33.97	36.4156	21.1177	65.24	34.12	51.9	62.1111	33.3216
94	3	2	12.3	14.8	243	262	0	179.66	0.2	0.71	0	97.7	43.8	30.79	53.5394	54.894	83	−2.70	70	70.07	92
95	*	2.75	*	16.3	*	249	0	150.27	0.25	0.59	1	*	*	*	*	*	*	*	*	*	*
96	*	*	*	*	*	*	*	*	*	*	*	*	*	*	*	*	*	*	*	*	*
97	*	4.5	*	11.7	*	249	1	189.88	0.19	0.34	0	*	*	*	*	*	*	*	*	*	*
98	*	4.5	11.8	12.5	*	256	1	184.4	0.37	0.79	1	*	*	*	*	*	*	*	*	*	*
99	5.75	6	8.3	12.3	238	241	1	205.3	0.34	0.7	1	66.73	4.46	60.37	60.5345	4.22521	81.7	42.97	45.66	62.6997	43.2616
100	*	*	*	*	*	*	*	217.23	*	0.97	*	*	*	*	*	*	*	*	*	*	*
101	3.25	*	*	*	243	*	*	*	*	*	*	75.84	15.35	25.5	29.7636	31.0463	77.43	2.9	26.32	26.4793	6.28762
102	*	4.5	14.3	16.8	*	256	1	230.78	0.13	0.4	1	*	*	*	*	*	*	*	*	*	*
103	*	*	*	*	*	*	*	*	*	*	*	*	*	*	*	*	*	*	*	*	*
104	4.5	3.5	12.1	9.8	243	241	0	218.12	0.34	0.75	0	69.6	17.46	75.57	77.5608	13.0096	84.16	27.29	44.45	52.1589	31.5478
105	3.25	3	11.9	10.4	238	252	1	212.12	0.49	0.6	0	87.62	20.17	69.86	72.7135	16.1045	87.42	33.75	31.3	46.0299	47.1569
106	3.5	3.5	13.1	13.1	239	249	1	*	0.26	*	0	69.79	13.74	1.3	13.8014	84.5951	99.15	29.34	62.02	68.6099	25.3176
107	3	3	12.3	13.9	238	249	1	221.5	0.21	0.46	1	90.12	40.32	77.22	87.1127	27.5711	95.15	16.16	72.85	74.6208	12.5072
108	*	*	*	*	*	*	*	*	*	*	*	*	*	*	*	*	*	*	*	*	*
109	6	*	*	*	238	*	*	*	*	*	*	88.31	46.31	10.13	47.405	77.6613	60.71	17.79	64.16	66.5807	15.4974
110	4	6	*	11.5	243	241	1	209.72	0.52	0.4	0	66.78	13.19	7.8	15.3237	59.4018	95.08	4.06	48.86	49.0284	4.75005
111	*	*	*	*	*	259	*	*	*	*	1	*	*	*	*	*	*	*	*	*	*
112	5	*	*	*	243	*	*	*	*	*	1	77.24	40.51	72.54	83.085	29.1812	*	*	*	*	*
113	*	2.5	*	14.7	*	241	0	*	0.55	*	0	*	*	*	*	*	*	*	*	*	*
114	5.75	3.75	10.8	11.2	238	252	1	249.88	0.52	0.89	0	81.47	17.47	50.99	53.8997	18.9123	90.14	40.21	51.75	65.5355	37.8474
115	*	*	*	*	*	259	*	*	*	*	1	*	*	*	*	*	*	*	*	*	*
116	5.25	*	*	*	243	*	*	*	*	*	*	84.78	34.43	56.22	65.9251	31.4839	64.6	41.35	46.7	62.3756	41.5229
117	*	*	*	*	*	*	*	184.35	*	0.37	*	*	*	*	*	*	*	*	*	*	*
118	3	*	*	*	248	*	*	*	*	*	*	97.55	3.44	16.46	16.8156	11.8044	94.01	39.81	26.98	48.0911	55.8738
119	2	2	*	13.1	238	241	0	188.48	0.22	0.47	0	96.52	20.24	60.3	63.6062	18.5546	84.61	46.78	50.89	69.1242	42.5904
120	4.75	3.75	12.5	13.8	243	252	1	190.38	0.31	0.49	1	88.73	48.75	46.55	67.4052	46.3224	78.33	47.93	14.97	50.2134	72.6548
121	5.25	4	*	13.1	239	249	1	219.53	0.89	0.62	0	92.38	8.38	78.31	78.7571	6.10801	88.78	36.08	49.72	61.4316	35.967
123	3	*	*	*	246	*	*	*	*	*	*	72.79	14.25	7.51	16.1078	62.21	73.22	18.99	30.32	35.776	32.0597
124	4.5	3.25	13.4	10.9	243	239	1	228.45	0.48	0.41	0	65.97	33.33	18.86	38.2961	60.4964	73.8	32.72	33.92	47.1292	43.9684
125	4	3	*	17.6	239	249	1	231.17	0.54	0.49	0	64.66	46.15	50.91	68.7143	42.1924	63.12	31.58	17.36	36.037	61.2017
126	*	7	*	10.4	*	237	1	228.5	0.1	0.75	1	*	*	*	*	*	*	*	*	*	*
127	*	*	*	*	*	*	*	*	*	*	*	*	*	*	*	*	*	*	*	*	*
128	*	3.5	*	15.2	*	252	1	254.58	0.57	1.31	0	*	*	*	*	*	*	*	*	*	*
129	5.25	*	*	*	244	*	*	*	*	*	1	60.94	19.08	14.32	23.856	53.1109	79.01	9.66	22.63	24.6055	23.116
130	*	*	*	*	*	*	*	*	*	*	*	*	*	*	*	*	*	*	*	*	*
131	6.5	6	10.4	9.5	246	241	1	191.7	0.37	0.55	0	66.94	17.52	20.46	26.9363	40.5736	94.02	22.44	7.46	23.6475	71.611
132	2.5	2.75	*	12	243	256	0	*	0.51	*	0	68.21	33.48	40.74	52.7319	39.4133	80.67	10.21	71.18	71.9085	8.16278
133	*	4.75	12.6	13.5	*	241	0	167.83	0.76	0.38	1	*	*	*	*	*	*	*	*	*	*
134	*	*	*	*	*	*	*	*	*	*	*	*	*	*	*	*	*	*	*	*	*
135	5	4	14.8	13.7	246	245	1	118.38	0.79	0.87	1	84.48	43.85	55.62	70.8266	38.2517	92.1	29.7	60.07	67.0112	26.3089
136	*	*	*	*	*	*	*	*	*	*	*	*	*	*	*	*	*	*	*	*	*
137	*	3	*	14	*	262	0	176.56	0.17	0.77	1	*	*	*	*	*	*	*	*	*	*
138	6	5	11	12.9	246	249	1	186.08	0.23	0.67	1	88.31	17.71	50.34	53.3644	19.3823	88.56	44.68	49.36	66.5786	42.151
139	3	*	*	*	239	*	*	*	*	*	*	68.48	0.13	21.35	21.3504	0.348869	77.97	48.44	64.85	80.9442	36.7581
140	3	3	18.3	15.7	250	262	1	*	0.37	*	1	71.42	49.83	1.99	49.8697	87.7131	61.65	13.82	56.59	58.2531	13.7237
141	*	*	*	*	244	*	*	157.91	*	0.66	*	*	*	*	*	*	*	*	*	*	*
142	6.5	3.25	11.8	10.2	244	245	1	160.73	0.45	0.61	0	60.35	16.24	47.91	50.5876	18.7251	63.53	3.23	1.68	3.64078	62.52
143	6	5.25	12	12.1	248	256	1	248.75	0.8	0.68	1	61.58	41.38	57.22	70.6147	35.8735	91.43	37.44	44.65	58.2699	39.9806
144	2.5	3	14.4	14.5	244	256	0	257.1	0.3	0.8	0	90.8	9.47	7.74	12.2306	50.7403	94.57	29.83	22.88	37.5942	52.5113
145	3	4	13.2	12.4	248	262	1	133.7	0.2	0.43	1	82.74	-0.84	71.95	71.9549	359.331	84.3	39.96	54.34	67.451	36.3296
146	5	*	*	*	244	*	*	*	*	*	1	92.83	3.18	54.66	54.7524	3.32959	83.1	2.24	12.63	12.8271	10.0571
147	5	4.5	*	14.1	239	245	1	127	0.55	0.67	1	84.27	6.64	2.62	7.13821	68.4669	71.93	35.16	68.97	77.415	27.0119
148	*	3.5	*	16.7	*	256	0	262.89	1.01	0.64	0	*	*	*	*	*	*	*	*	*	*
149	4.5	*	*	*	246	*	*	*	*	*	*	88.78	24.27	59.88	64.6115	22.0632	75.6	15.37	15.93	22.136	43.975
150	*	4	*	12.5	*	262	0	*	0.32	*	1	*	*	*	*	*	*	*	*	*	*
151	6.5	3.75	14.5	10.8	246	249	1	153.9	0.31	0.55	1	83.86	23.21	39.82	46.0905	30.2368	98.91	10.45	71.11	71.8737	8.36009
152	*	4	*	18.3	*	249	1	*	0.18	*	1	*	*	*	*	*	*	*	*	*	*
153	*	4	*	14.5	*	256	0	*	0.87	*	1	*	*	*	*	*	*	*	*	*	*
154	*	*	*	*	*	*	*	*	*	*	*	*	*	*	*	*	*	*	*	*	*
155	*	2.5	13.9	15.7	*	245	0	160.37	0.39	0.53	0	*	*	*	*	*	*	*	*	*	*
156	*	3.5	15	13.5	*	241	1	182.2	0.35	0.6	1	*	*	*	*	*	*	*	*	*	*
157	*	3	15.8	12.5	*	252	0	*	0.43	*	1	*	*	*	*	*	*	*	*	*	*
158	3	*	*	*	246	*	*	*	*	*	*	93.56	6.22	67.23	67.5171	5.28586	*	*	*	*	*
159	7	7	12.3	11.7	246	252	1	188.98	0.3	0.66	0	76.83	7.7	32.63	33.5262	13.2777	70.51	38.81	60.62	71.9792	32.6281
160	3	2.5	17	15.6	243	245	0	*	0.43	*	0	87.63	19.76	59.91	63.0846	18.254	81.16	6.93	42.79	43.3475	9.19939
161	7	*	*	*	243	*	*	208.06	*	0.88	0	66.82	49.67	74.19	89.2819	33.8022	94.49	38.94	40.16	55.9388	44.1164
162	6.25	3.75	13.5	14	248	256	1	199.16	0.23	0.59	0	86.05	26.87	64.4	69.7808	22.6477	69.45	6.48	9.45	11.4583	34.439
163	*	*	*	*	*	*	*	*	*	*	0	*	*	*	*	*	*	*	*	*	*
164	*	6	11	12.4	*	249	1	232	0.71	0.84	0	*	*	*	*	*	*	*	*	*	*
165	4	*	*	*	238	*	*	177.28	*	*	0	94.4	30.84	0.83	30.8512	88.4584	78.86	4.75	64.91	65.0836	4.18534
166	*	*	*	*	238	*	*	*	*	*	1	*	*	*	*	*	*	*	*	*	*
167	3.5	4.5	*	12.9	243	256	1	221.22	0.13	0.74	0	60.91	0.24	31.64	31.6409	0.434599	93	39.93	60.82	72.7563	33.286
168	*	2	16.7	13.7	*	252	0	*	0.25	*	1	*	*	*	*	*	*	*	*	*	*
169	*	*	*	*	*	*	*	*	*	*	1	*	*	*	*	*	*	*	*	*	*
170	*	*	*	*	*	*	*	*	*	*	1	*	*	*	*	*	*	*	*	*	*
171	4	*	*	14.1	248	249	1	*	0.64	*	0	98.89	17.42	76.54	78.4973	12.8217	75.14	43.03	61.49	75.0507	34.9839
172	4.25	2.5	12.9	10.5	248	252	0	211.59	0.64	*	0	98.16	31.52	50.79	59.7757	31.8235	71.8	0.05	21.28	21.2801	0.134623
173	*	*	*	*	*	*	*	*	*	*	1	*	*	*	*	*	*	*	*	*	*
174	*	4.25	*	15.3	*	271	1	*	0.35	*	1	*	*	*	*	*	*	*	*	*	*
175	4.25	*	*	*	*	*	*	*	*	*	0	81.76	41.43	65.75	77.7143	32.2156	99.22	27.6	20.48	34.3685	53.4235
176	*	*	*	*	*	*	*	172.12	*	0.71	1	*	*	*	*	*	*	*	*	*	*
177	4.25	3.75	11.5	11.4	253	252	1	186.48	0.63	0.82	0	97.19	3.71	79.24	79.3268	2.68062	82.59	38.99	17.12	42.583	66.2943
178	*	3	13.9	14.3	*	262	0	*	0.21	*	0	*	*	*	*	*	*	*	*	*	*
179	*	*	*	*	*	*	*	*	*	*	1	*	*	*	*	*	*	*	*	*	*
180	*	*	*	*	*	*	*	*	*	*	0	*	*	*	*	*	*	*	*	*	*
181	3.5	*	*	*	238	*	*	*	*	*	*	84.9	1.36	84.72	84.85	89	82	49.42	46.61	67.9325	46.6761
182	*	4.5	13.6	13.2	*	237	1	*	0.56	0.58	1	*	*	*	*	*	*	*	*	*	*
183	*	*	*	*	*	*	*	*	*	*	1	*	*	*	*	*	*	*	*	*	*
184	*	4.75	13.9	15.4	*	245	0	149.93	0.49	0.89	1	*	*	*	*	*	*	*	*	*	*
185	*	*	*	*	*	*	*	221.07	*	*	*	*	*	*	*	*	*	*	*	*	*
186	*	4	11.5	11.3	*	237	0	142.75	0.51	0.55	1	*	*	*	*	*	*	*	*	*	*
187	*	*	*	*	*	*	*	*	*	*	0	*	*	*	*	*	*	*	*	*	*
188	*	*	*	*	*	*	*	*	*	*	0	*	*	*	*	*	*	*	*	*	*
189	5.5	*	*	12.7	244	249	*	154.8	0.37	0.81	1	83.77	32.1	33.15	46.1447	44.0781	79.19	44.55	74.11	86.4696	31.0115
190	4.25	3	*	15.1	238	249	1	224.8	0.3	0.8	0	60.78	48.14	34.14	59.0169	54.6564	70.01	20.87	28.71	35.494	36.0143
191	*	3	*	14.5	*	256	0	208.14	0.25	0.53	0	*	*	*	*	*	*	*	*	*	*
192	*	4	*	12	*	256	0	209.69	0.36	1.3	1	*	*	*	*	*	*	*	*	*	*
193	*	*	*	*	*	*	*	*	*	*	*	*	*	*	*	*	*	*	*	*	*
194	*	4.5	12.1	12.7	*	262	0	*	0.26	*	0	*	*	*	*	*	*	*	*	*	*
195	*	*	*	*	*	*	*	217.9	*	1.13	1	*	*	*	*	*	*	*	*	*	*
196	*	3	14.4	15.7	*	271	1	212.56	0.42	0.58	1	*	*	*	*	*	*	*	*	*	*
197	3	3	9.9	10.8	253	249	0	238.38	0.82	0.78	0	85.42	43.55	38.59	58.1875	48.4556	97.24	16	58.29	60.446	15.3491
198	*	*	*	*	*	249	0	184.08	*	0.74	0	*	*	*	*	*	*	*	*	*	*
199	*	3	*	10	*	262	1	258.49	0.29	0.59	0	*	*	*	*	*	*	*	*	*	*
200	*	2.5	10.7	13.2	*	237	1	200.31	0.21	0.38	0	*	*	*	*	*	*	*	*	*	*
201	3.75	3.75	12.4	13.1	238	245	1	233.71	0.67	1.01	0	84.82	1.61	85.58	85.57	88.9	79.67	39.81	0.56	39.8139	89.1941
202	*	3	12.3	12.8	*	*	0	284.57	0.19	0.32	0	*	*	*	*	*	*	*	*	*	*
203	4	2	17.7	19.5	243	256	1	235.89	0.1	0.48	1	97.2	33.01	72.86	79.989	24.3734	90.3	4.1	13.73	14.3291	16.6265
204	5	3.5	12.5	12.8	243	241	0	192.54	0.83	0.76	1	75.14	29.92	27.59	40.6991	47.3201	83.35	25.75	71.11	75.6287	19.9061
205	2.5	3	10.4	10.1	238	262	0	190.79	0.36	1.13	0	90.38	22.35	3.71	22.6558	80.5751	99.63	40.22	63.92	75.521	32.1791
206	3	3.25	14.8	15	243	252	0	178.58	0.18	0.54	1	62.07	39.87	72.87	83.0642	28.6848	62.19	47.23	66.34	81.4351	35.4485
207	3.5	*	*	*	243	252	*	*	*	*	0	72.79	26.28	18.59	32.1905	54.7251	78.76	39.87	39.43	56.0744	45.3179
208	3.5	*	*	*	248	*	*	297.35	*	0.68	0	85.23	0.365	81.29	81.29	89.7	81.02	33.39	29.43	44.5086	48.607
209	3	*	*	*	243	*	*	*	*	*	0	91.74	20.17	37.82	42.8624	28.0717	71.19	36.13	5.61	36.5629	81.174
210	*	3	*	9.1	*	262	0	301.5	0.3	1.27	0	*	*	*	*	*	*	*	*	*	*
211	*	*	*	*	*	*	*	*	*	*	1	*	*	*	*	*	*	*	*	*	*
212	*	1.5	14.7	15.1	*	249	1	314.22	0.69	0.51	0	*	*	*	*	*	*	*	*	*	*
213	5.25	3.25	*	15.8	248	249	0	162.2	0.78	0.96	1	88.8	34.88	31.03	46.6849	48.343	95.62	37.69	3.82	37.8831	84.2127
214	*	3	*	14.6	*	256	0	220.03	1.04	0.74	0	*	*	*	*	*	*	*	*	*	*
215	3	*	*	*	243	262	0	*	*	*	1	77.19	35.43	72.11	80.3439	26.1664	89.91	19.25	36.63	41.3802	27.7231
216	3	1.75	13.8	13	243	256	0	201.37	0.13	0.58	0	66.94	29.99	12.9	32.6467	66.7254	88.15	0.66	1.73	1.85162	20.882
217	4.25	4	*	13.1	243	249	0	235.96	0.83	0.97	0	98.49	8.91	37.2	38.2522	13.4695	70.57	37.88	60.21	71.1347	32.1753
219	4	*	*	*	243	259	*	*	*	*	1	85	3.1	88.3	88.34	88.1	88.07	31.91	12.25	34.1806	68.9986
220	*	*	*	*	*	*	*	270.95	*	0.97	*	*	*	*	*	*	*	*	*	*	*
221	5.25	2.75	13.8	12.3	243	256	0	193.64	0.19	0.56	1	77.51	12.72	57.01	58.4118	12.5777	63.97	24.98	58.81	63.8954	23.0137
222	*	3	*	14.5	*	249	0	176.83	0.12	0.75	1	*	*	*	*	*	*	*	*	*	*
223	6	3.5	13.7	8.4	243	237	1	132.13	0.25	0.36	1	84.3	13.01	41.09	43.1004	17.5689	66.81	0.67	2.63	2.714	14.2923
224	*	*	*	*	*	259	*	*	*	*	1	*	*	*	*	*	*	*	*	*	*
225	*	3	*	14.9	*	256	1	*	0.51	*	1	*	*	*	*	*	*	*	*	*	*
226	*	6	*	*	*	241	*	186.35	*	0.92	0	*	*	*	*	*	*	*	*	*	*
227	*	3.5	*	16.7	*	256	0	148.73	0.25	0.78	1	*	*	*	*	*	*	*	*	*	*
228	*	*	*	*	*	*	*	*	*	*	*	*	*	*	*	*	*	*	*	*	*
229	*	*	*	*	*	*	*	*	*	*	*	*	*	*	*	*	*	*	*	*	*
230	5	6	*	12.8	243	241	1	146.93	0.58	0.66	1	77.72	42.07	68.23	80.1575	31.6576	88.87	36.2	72.82	81.3215	26.4327
231	3	*	*	*	243	262	1	261.62	*	1.05	0	74.84	12.4	23.12	26.2354	28.2061	92.71	17.28	77.2	79.1103	12.6168
232	5.75	6	14.3	13	243	249	1	222.4	0.51	0.77	0	80.04	6.7	77.72	77.98	85.3	78.01	47.14	25.66	53.6714	61.439
233	2.75	3.25	14.5	18.7	*	249	0	143.66	1.09	1.08	1	91.69	2.28	53.08	53.1289	2.45957	61.51	26.24	63.52	68.7265	22.4454
234	*	2.5	*	13	*	252	0	231.2	0.48	1.24	0	*	*	*	*	*	*	*	*	*	*
235	5.5	*	*	*	243	*	*	*	*	*	0	79.28	30.27	11.1	32.241	69.862	76	37.17	69.87	79.1418	28.0124
