# Supplementary material for: Integrating whole-genome resequencing and machine learning to refine QTL analysis for fruit quality traits in peach
Source: Hortic Res. 2025 May 23;12(7):uhaf087. doi: 10.1093/hr/uhaf087 (PMC12365598; doi:10.1093/hr/uhaf087)
Supplement: Web_Material_uhaf087 [file Web_Material_uhaf087.zip › Table S5.xlsx]

## Sheet: Table S5
Table S5: Significant QTLs for the traits studied in the SF × ZP population.
Trait	Year	Map	Peak bin(s)	Group	QTL1	QTL GDR label2	Position (cM)	LOD	mean A3	mean H3	mean B3	% Expl.	Additive value	Dominance
Soluble solid contents
	2021	ZP	Pp05_5837752	LG5	qSSC5	qSSC.SF.G5	9.4	2.9	12.4	14		14.7	-1.58
	2022	ZP	Pp05_5837752	LG5	qSSC5	qSSC.SF.G5	9.4	3.0	12.7279	14.17		9.6	-1.44206
Titratable acidity
	2021	ZP	Pp05_399680	LG5	qTA5	qTA.ZP.G5	0.3	6.7	0.512059	0.311714		20.1	0.200345
	2022	ZP	Pp05_528954-Pp05_1233539	LG5	qTA5	qTA.ZP.G5	0.8-1.3	7.5	0.881507	0.551667		22.6	0.32984
	202	SF	Pp04_2691204-Pp04_2946716	LG4	-	-	4.5-5.0	2.5	0.8	0.6		8.4	0.2
Fruit weight
	2022	SF × ZP	Pp06_420298	LG6	qFW6.1	qFRFW.SFZP.G6.1	0.0	3.6	170.403	206.9	212.3	12.0	-20.9	15.6
	2022	ZP	Pp06_28593122	LG6	qFW6.2	qFRFW.ZP.G6.2	80.9	9.1	220.7	175.495		27.5	45.2
	2022	SF × ZP	Pp06_26513332	LG6	qFW6.2	qFRFW.SFZP.G6.2	64	5.0	219.32	200.918	169.482	15.8	24.9191	6.5
Maturity date
	2021	SF	Pp04_10391147-Pp04_10511096	LG4	qMD4	qDMAT.SF.G4	25.5-25.9	2.6	244.863	242.174		8.4	2.68833
	2022	SF	Pp04_10683173-Pp04_10685025	LG4	qMD4	qDMAT.SF.G4	26.8-27.1	4.5	253.631	247.855		12.9	5.77535
	2021	ZP	Pp06_5470305	LG6	-	-	17.8	2.8	241.7	244.4		9.0	-2.7
	2021	SF	Pp06_5707712	LG6	qMD6.1	qDMAT.SF.G6.1	13.7	2.6	241.833	244.443		8.3	-2.5892
	2022	SF	Pp06_4135643-Pp06_4184087	LG6	qMD6.1	qDMAT.SF.G6.1	9.7-10.1	3.3	247.833	252.816		9.8	-4.98246
	2021	SF	Pp06_10607288-Pp06_13535178	LG6	-	-	26.2-27.9	3.1	241.8	244.4		8.3	-2.6
	2021	SF × ZP	Pp04_10082026-Pp04_10259069	LG4	qMD4	qDMAT.SFZP.G4	31.9-32.3	4.0	245.955	243.447	241.077	12.6	2.43881	-0.1
	2022	SF × ZP	Pp04_7545650	LG4	qMD4	qDMAT.SFZP.G4	22.7	2.8	253.472	250.821	247.289	8.4	3.09167	0.4
	2021	SF × ZP	Pp06_3842155-Pp06_3917767	LG6	qMD6.1	qDMAT.SFZP.G6.1	8.5-8.7	4.9	240.2	234.6	245.2	15.2	-2.5	0.8
	2022	SF × ZP	Pp06_3527862	LG6	qMD6.1	qDMAT.SFZP.G6.1	7.8	5.7	246.119	250.685	255.182	16.3	-4.5319	0.03
	2021	SF × ZP	Pp06_13575103	LG6	qMD6.2	qDMAT.SFZP.G6.1	35.6	5.8	240.029	243.959	245	17.7	-2.48571	1.4
	2022	SF × ZP	Pp06_13387740-Pp06_14200392	LG6	qMD6.2	qDMAT.SFZP.G6.1	34.7-36.3	5.1	247.109	250.074	256.074	14.6	-4.48	1.2
	2022	SF × ZP	Pp01_4073098-Pp01_4085930	LG1	-	-	7.3-7.6	3.0	254.25	248.416	250.771	9	1.73929	-4.1
Fruit color
	2021	SF	Pp04_10683173-Pp04_10685025	LG4	qFC4	qMCCL.SF.G4	26.8-27.2	7.6	3.5102	4.85756		22.7	-1.34735
	2022	SF	Pp04_9059939-Pp04_9073528	LG4	qFC4	qMCCL.SF.G4	22.2-22.6	6.3	3.21774	4.31		19.2	-1.09226
	2021	ZP	Pp05_130874-Pp05_1233539	LG5	qFC5	qMCCL.ZP.G5	0.0-1.3	4.3	4.82432	3.81557		13.6	1.00875
	2022	ZP	Pp05_528954-Pp05_1233539	LG5	qFC5	qMCCL.ZP.G5	0.8-1.3	4.8	4.29348	3.33088		15	0.962596
	2021	SF × ZP	Pp04_9619486	LG4	qFC4	qMCCL.SFxZP.G4	30.9	4.3	3.625	4.22845	4.95918	13.5	-0.667092	-0.1
	2022	SF × ZP	Pp04_9619486	LG4	qFC4	qMCCL.SFZP.G4	30.9	4.0	3.16	3.79	4.34	12.5	-0.58	0.04
	2021	SF × ZP	Pp04_15520004	LG4	qFC4	qMCCL.SFZP.G4	48.1	3.3	3.58	4.39	4.87	10.7	-0.64	0.2
	2022	SF × ZP	Pp04_15520004	LG4	qFC4	qMCCL.SFZP.G4	48.1	3.9	2.97321	3.97603	4.14583	12.2	-0.58631	0.4
Fruit shape
	2022	ZP	Pp06_26836010	LG6	S	Fruit shape-S	80.0	92.5	0.01	1		91.1	-0.98
	2022	SF × ZP	Pp06_27704194	LG6	S	Fruit shape-S	67.2	23.6	0	0.5	1	46	-0.5	0
Flesh adhesion
	2022	SF	Pp04_18598676	LG4	F	Fruit flesh adhesion-F	42.0	59.8	0.1	1		75.5	-0.9
	2022	SF × ZP	Pp04_22296026	LG4	F	Fruit flesh adhesion-F	48.0	15.1	0.1	0.5	0.9	39.1	-0.4	0.04
1 Consistent QTLs (significant both years), are in bold. QTLs that were examined two years and one was not significant were noted with a "-". For FW, data are only of one year and all QTLs were considered.
2 QTL/major gene terminology of the GDR (Genome Database for Rosaceae) (Jung et al., 2028, Nucleic Acids Research 42, D1237-D1144)
3 Average of the values of A, B and H individuals for each trait at the position of the peak of the LOD distribution.
