# Supplementary material for: Integrating whole-genome resequencing and machine learning to refine QTL analysis for fruit quality traits in peach
Source: Hortic Res. 2025 May 23;12(7):uhaf087. doi: 10.1093/hr/uhaf087 (PMC12365598; doi:10.1093/hr/uhaf087)
Supplement: Web_Material_uhaf087 [file Web_Material_uhaf087.zip › Table S7.xlsx]

## Sheet: Table S7
Table S7. Linear Model Training Dataset
FCS	L*	a*	b*
5.331	80.185	5.97	79.268
3.074	85.771	-1.863	74.134
2.748	84.688	-1.897	70.078
4.532	82.294	4.151	85.124
5.457	80.194	6.094	78.92
3.827	84.86	2.026	87.076
6.894	78.35	10.104	73.092
5.267	80.424	5.928	79.61
4.145	83.677	3.16	88.5
3.657	85.113	0.954	84.143
3.387	85.489	-0.033	79.404
5.51	80.357	6.163	78.659
3.912	84.502	2.515	88.302
1.828	80.888	-0.938	58.263
3.689	84.855	1.359	84.443
5.559	80.074	6.259	78.446
2.504	83.622	-1.584	67.553
2.465	83.451	-1.712	66.958
4.424	82.659	3.783	85.898
4.425	82.643	3.907	85.972
4.989	80.716	5.091	81.008
6.172	79.427	7.653	76.125
5.485	80.277	6.114	78.842
4.861	81.25	5.072	82.129
5.473	80.155	6.257	78.982
3.276	85.482	-0.619	77.441
3.49	85.359	0.209	81.049
2.755	84.965	-1.856	70.242
3.115	85.944	-1.665	74.687
4.97	80.885	5.239	80.91
2.007	80.709	-1.367	62.387
3.885	84.587	2.188	87.839
3.87	84.5	2.171	87.515
4.215	83.731	3.347	87.83
3.842	84.835	1.991	87.317
3.217	85.516	-0.956	76.44
3.845	84.635	1.894	87.018
6.414	79.068	8.711	75.159
6.693	78.614	9.491	73.936
4.26	83.291	3.416	87.659
4.932	80.91	4.996	81.636
2.136	81.676	-1.482	63.767
3.245	85.848	-0.939	76.983
3.782	84.725	1.667	85.949
6.265	79.291	7.954	75.636
2.878	85.295	-1.838	71.265
4.157	83.863	3.201	88.416
6.921	78.232	10.338	73.103
4.357	82.869	3.871	86.784
4.871	81.045	4.941	81.848
2.163	81.531	-1.299	63.833
6.045	79.819	7.504	76.408
4.817	81.142	4.612	82.576
4.498	82.703	4.027	85.319
3.385	85.438	-0.062	79.383
3.173	85.667	-1.152	75.533
3.794	84.609	1.869	86.218
5.247	80.529	5.659	79.723
6.315	79.5	8.026	75.544
4.307	83.063	3.689	86.98
5.181	80.337	5.651	80.179
4.723	81.761	4.398	83.259
4.937	80.867	5.004	81.533
5.211	80.33	5.694	80.158
6.133	79.768	7.503	75.976
1.958	81.07	-1.101	61.31
5.7	80.042	6.696	77.812
2.84	85.183	-1.848	70.88
2.568	83.964	-1.767	68.122
4.649	81.89	4.567	84.017
2.026	81.1	-1.179	62.588
6.369	79.131	8.324	75.318
4.95	80.815	5.293	81.251
5.479	80.249	6.216	78.81
1.589	81.399	-1.012	52.355
4.769	81.444	4.548	82.834
4.562	82.403	4.203	84.601
2.374	82.987	-1.561	65.923
2.342	82.689	-1.629	65.611
5.325	80.409	5.962	79.555
3.253	85.539	-0.852	77.075
5.306	80.486	5.777	79.687
4.549	82.392	3.978	84.926
3.639	85.144	1.084	83.547
6.588	78.846	9.206	74.295
6.129	79.74	7.469	76.204
3.466	85.241	0.094	80.761
1.74	80.884	-0.912	56.03
3.176	85.918	-1.236	75.554
3.69	84.772	1.428	84.544
5.377	80.317	5.899	79.184
6.974	78.379	10.34	73.14
3.458	85.36	0.297	80.703
5.694	80.263	6.666	78.075
4.762	81.634	4.714	83.069
5.304	80.487	5.647	79.58
2.331	82.686	-1.674	65.63
3.694	84.882	1.289	84.461
2.825	85.155	-1.998	70.931
3.389	85.434	-0.376	79.2
4.322	83.272	3.703	87.138
5.166	80.664	5.55	80.198
2.082	81.254	-1.478	62.963
2.22	81.83	-1.414	64.344
3.271	85.601	-0.587	77.176
5.139	80.397	5.428	80.44
6.156	79.732	7.554	76.282
4.543	82.464	4.164	85.136
6.199	79.647	7.789	75.986
3.617	85.095	0.875	83.16
3.242	85.644	-1.01	76.816
3.448	85.497	0.093	80.48
2.441	83.076	-1.463	66.869
6.06	79.607	7.216	76.629
3.363	85.636	-0.269	78.743
4.538	82.273	4.256	85.157
4.682	81.824	4.426	83.618
4.368	82.865	3.577	86.718
1.515	81.39	-0.905	50.611
6.936	78.32	10.346	73.257
6.479	78.89	8.941	74.754
2.642	84.227	-1.791	69.119
3.109	85.943	-1.546	74.59
4.36	83.156	3.553	86.413
6.461	79.237	8.685	74.866
6.91	78.248	10.277	73.184
2.916	85.732	-2.075	71.974
4.604	81.966	4.286	84.399
5.938	79.786	7.238	77.099
3.669	84.927	1.044	84.07
5.521	80.131	6.244	78.608
2.386	82.964	-1.626	66.371
4.804	81.584	4.659	82.654
6.262	79.528	8.216	75.602
6.909	78.393	9.96	73.385
1.937	80.721	-1.137	60.845
3.856	84.64	2.018	87.428
2.625	84.152	-1.745	68.621
3.979	84.595	2.792	89.309
4.513	82.551	3.954	85.046
2.013	80.93	-1.186	62.425
3.133	85.681	-1.395	75.079
6.602	78.737	9.336	74.311
4.63	81.867	4.362	84.259
4.016	84.239	2.823	89.743
5.644	80.276	6.589	78.043
5.58	80.075	6.375	78.534
1.767	81.092	-1.046	56.703
5.398	80.426	6.027	79.344
6.116	79.814	7.725	76.343
2.413	82.893	-1.684	66.418
5.795	80.061	6.713	77.633
3.076	85.779	-1.632	74.056
3.186	85.886	-1.225	75.951
5.159	80.541	5.739	80.281
2.113	81.446	-1.523	63.494
5.157	80.404	5.604	80.362
6.383	79.076	8.323	75.368
5.33	80.511	5.82	79.374
3.922	84.381	2.657	88.654
3.91	84.709	2.409	88.166
5.708	79.89	6.546	78.063
4.611	82.288	4.447	84.212
1.967	80.837	-1.366	61.245
4.705	81.831	4.529	83.434
5.982	79.685	7.162	76.695
3.354	85.429	-0.437	78.74
6.602	78.842	8.953	74.539
5.629	80.303	6.48	78.131
4.657	82.131	4.374	84.008
5.634	80.206	6.444	78.082
1.935	81.084	-1.404	60.613
6.227	79.338	7.839	75.952
6.018	79.746	7.073	76.489
6.504	79.127	9.02	74.676
2.207	81.993	-1.638	64.424
1.95	80.851	-1.078	60.884
2.261	82.38	-1.513	64.844
3.697	84.962	1.242	84.551
3.834	84.555	2.207	87.007
4.592	82.28	4.255	84.553
2.172	81.773	-1.249	64.031
2.608	83.908	-1.992	68.457
5.964	79.842	7.068	76.955
4.074	84.237	2.862	89.374
5.944	79.887	7.109	76.876
1.541	81.304	-0.651	51.41
4.534	82.586	4.206	85.174
6.626	78.597	9.295	74.371
4.702	81.608	4.665	83.574
2.634	83.986	-1.782	68.834
5.448	80.176	5.916	78.924
3.584	85.138	0.716	82.66
5.176	80.606	5.685	80.195
1.661	80.979	-0.924	54.196
4.997	80.757	5.395	80.811
1.677	81.096	-0.855	54.61
5.596	80.184	6.337	78.238
4.101	83.895	2.924	88.781
2.17	81.864	-1.486	63.759
4.484	82.742	3.897	85.397
1.867	80.835	-0.968	58.863
5.094	80.662	5.594	80.518
6.978	78.33	10.277	73.041
5.732	80.13	6.643	77.944
4.656	82.019	4.575	84.046
2.064	81.185	-1.353	62.804
5.349	80.172	5.931	79.357
5.136	80.401	5.352	80.252
1.77	80.858	-0.855	56.682
5.858	79.9	6.724	77.243
4.353	82.883	3.506	86.612
3.842	84.79	2.05	86.962
5.835	79.831	6.956	77.462
3.764	84.894	1.616	85.75
4.146	83.975	3.157	88.637
2.499	83.477	-1.763	67.251
3.267	85.463	-0.636	77.282
6.15	79.775	7.617	76.01
2.528	83.536	-1.796	67.781
3.795	84.545	1.937	86.315
6.94	78.224	10.245	73.098
2.801	85.022	-2.019	70.599
6.543	78.88	8.962	74.673
6.551	78.8	8.986	74.629
2.002	80.658	-1.294	62.058
4.05	84.174	3.1	89.339
4.262	83.41	3.287	87.419
3.225	85.742	-1.075	76.462
1.76	80.967	-0.857	56.339
2.829	85.154	-2.157	70.929
2.025	80.831	-1.267	62.315
2.81	85.147	-2.026	70.515
5.943	79.795	6.902	76.916
6.422	79.036	8.617	75.079
1.738	80.885	-1.087	55.967
3.161	85.822	-1.479	75.535
6.893	78.267	9.974	73.417
4.467	82.475	4.139	85.728
4.945	80.848	4.912	81.295
1.53	81.311	-0.645	51.144
4.167	83.733	3.228	88.503
6.936	78.198	10.066	73.11
3.564	85.324	0.633	82.256
2.034	80.834	-1.459	62.426
4.04	84.278	3.013	89.312
6.797	78.666	9.679	73.521
3.38	85.441	-0.16	79.157
5.894	79.985	6.892	77.282
5.894	80.069	6.802	76.983
2.645	84.288	-2.029	69.097
3.939	84.445	2.642	88.624
5.436	80.176	5.914	78.899
3.758	84.756	1.643	85.876
2.551	83.765	-1.669	67.798
6.821	78.365	10.062	73.592
5.079	80.7	5.206	80.344
6.26	79.237	7.836	75.863
1.639	81.059	-0.708	53.741
2.968	85.793	-1.897	72.529
4.261	83.286	3.349	87.574
1.871	80.785	-1.126	58.932
6.962	78.103	10.504	73.035
2.801	85.048	-2.049	70.586
3.559	84.986	0.663	82.116
2.677	84.194	-1.783	69.125
2.08	81.266	-1.459	62.861
2.779	84.934	-2.02	70.361
3.153	85.661	-1.507	75.191
4.989	80.518	5.236	81.038
3.047	86.099	-1.704	73.389
3.493	85.097	0.316	81.306
1.533	81.358	-0.767	51.011
3.511	85.167	0.51	81.436
4.436	82.579	3.926	86.012
2.391	82.967	-1.755	66.212
4.786	81.417	4.696	82.617
3.112	85.828	-1.559	74.73
4.976	80.767	5.145	81.225
1.644	81.192	-0.722	53.916
6.382	79.258	8.588	75.43
1.589	81.09	-0.775	52.633
2.198	81.682	-1.343	64.073
5.774	80.182	6.787	77.483
1.752	80.874	-0.899	56.173
5.41	80.489	5.873	79.268
6.841	78.387	10.078	73.601
6.294	79.477	8.13	75.65
5.406	80.245	5.846	79.044
6.772	78.334	9.649	73.752
3.864	84.434	1.977	87.603
6.301	79.165	7.993	75.538
3.458	85.387	0.346	80.484
6.614	78.646	9.014	74.237
2.318	82.341	-1.76	65.421
6.67	78.57	9.179	74.082
6.08	79.826	7.363	76.461
6.153	79.664	7.492	76.284
2.182	81.643	-1.362	64.013
4.781	81.62	4.914	82.696
