# Supplementary material for: Integrating whole-genome resequencing and machine learning to refine QTL analysis for fruit quality traits in peach
Source: Hortic Res. 2025 May 23;12(7):uhaf087. doi: 10.1093/hr/uhaf087 (PMC12365598; doi:10.1093/hr/uhaf087)
Supplement: Web_Material_uhaf087 [file Web_Material_uhaf087.zip › TableS1.xlsx]

## Sheet: Table S1
Table S1. Summary of map positions in the SxZ map of unassembled scaffolds of the 'Lovell' peach genome sequence v2.0.a1. Markers mapped in each scaffold were always located in a single bin.
Fragment ID	Marker physical position	Scaffold Size (bp)	Parental Map	LG	Bin
scaffold13	54720	69962	S	4	Pp04_14489966-Pp04_15531070
scaffold18	4256	32503	Z	5	Pp05_9439849
scaffold19	23500	32043	Z	1	Pp01_4062238-Pp01_4070954
scaffold20	28008	30119	Z	4	Pp04_9337266
scaffold21	27248	28663	Z	3	Pp03_5051163
scaffold23	14437	27846	S	6	Pp06_14562815-Pp06_14608624
scaffold24	3527	25707	S	4	Pp04_14045337
scaffold30	14641	18507	Z	8	Pp08_17237621
scaffold32	8363	22324	S	6	Pp06_14619551-Pp06_17202749
scaffold33	12414	17159	Z	4	Pp04_10250818
scaffold34	7977	18055	Z	1	Pp01_47670578
scaffold42	11015	14945	S	8	Pp08_15482109
scaffold51	5457	12576	S,Z,SxZ	7	Pp07_1423302
scaffold53	6528	12283	S	4	Pp04_16207901
scaffold66	7341	11015	S	4	Pp04_22079351
scaffold71	9523	10576	S	1	Pp01_319507
scaffold72	4259	10595	S,Z	6	Pp06_10694360
scaffold73	6641	11032	Z	6	Pp06_6825772
scaffold80	5924	9725	S,Z,SxZ	1	Pp01_6992188
scaffold92	6971	8951	S	3	Pp03_10087328
scaffold112	1729	7332	S,Z,SxZ	4	Pp04_684428
scaffold116	4217	7027	S,Z,SxZ	1	Pp01_2246242
scaffold129	4543	8426	Z	8	Pp08_2215
scaffold130	4817	7301	S	4	Pp04_25222041
scaffold139	4509	6164	S	8	Pp08_14327764
scaffold140	6128	6128	Z,SxZ	8	Pp08_5460867
scaffold151	4707	5646	S,Z,SxZ	5	Pp05_11836810
scaffold156	1521	5507	Z	6	Pp06_8547195-Pp06_8552680
scaffold169	4707	5261	Z	7	Pp07_4332691
scaffold182	3763	4817	S	4	Pp04_5590210
scaffold192	1929	4533	S	7	Pp07_18929248
scaffold200	3848	6486	Z	5	Pp05_7377197
scaffold220	2033	4478	Z	8	Pp08_18437675
scaffold255	841	3476	S	8	Pp08_11517367-Pp08_11829442
scaffold288	3809	4251	Z	6	Pp06_15717122
scaffold331	890	1501	Z	5	Pp05_9339044-Pp05_9408419
