# Supplementary material for: Integrating whole-genome resequencing and machine learning to refine QTL analysis for fruit quality traits in peach
Source: Hortic Res. 2025 May 23;12(7):uhaf087. doi: 10.1093/hr/uhaf087 (PMC12365598; doi:10.1093/hr/uhaf087)
Supplement: Web_Material_uhaf087 [file Web_Material_uhaf087.zip › TableS3.xlsx]

## Sheet: Table S3
Table S3. Normality test and heritability calculation of quantitative trait distributions
Trait	Year	Shapiro-Wilk Statistic	Shapiro-Wilk p-value	Broad-sense heritability H2
TA	2022	0.96	0.0001	0.49
TA	2021	0.93	2.2e-06
SSC	2023	0.99	0.29	0.68
SSC	2022	0.99	0.24
MD	2021	0.94	7.8e-06	0.48
MD	2022	0.95	7.78e-05
FCS	2021	0.96	0.0011	0.76
FCS	2022	0.92	1.24e-06
FW	2022	0.98	0.13	-
L*	2021	0.95	6.6e-05	0.54
L*	2022	0.97	0.0021
a	2021	0.96	0.0008	0.47
a	2022	0.96	0.0012
b	2021	0.94	2.38e-05	0.48
b	2022	0.95	0.0002
 The color traits L*, a, and b for both years also fail the normality tests, showing significant deviations from normality.
