# Supplementary material for: Integrating whole-genome resequencing and machine learning to refine QTL analysis for fruit quality traits in peach
Source: Hortic Res. 2025 May 23;12(7):uhaf087. doi: 10.1093/hr/uhaf087 (PMC12365598; doi:10.1093/hr/uhaf087)
Supplement: Web_Material_uhaf087 [file Web_Material_uhaf087.zip › TableS4.xlsx]

## Sheet: Table S4
Table S4. Pearson correlation analysis of the traits analyzed in the SxZ population
		FCS_2021	FCS_2022	SSC_2021	SSC_2022	MD_2021	MD_2022	Freestone	FW	TA_2021	TA_2022	Fruit shape	L_2021	a*_2021	b*_2021	L_2022	a*_2022	b*_2022
FCS_2021	PPC	1	0.58439	-0.22041	-0.33037	-0.10772	-0.37206	0.4725	-0.20788	0.13405	-0.18302	0.09557	-0.17325	-0.11798	0.03225	-0.06974	-0.17418	0.01229
FCS_2021	p	--	<0.0001	0.12013	0.0179	0.4518	0.00718	0.000463644	0.14325	0.34834	0.1986	0.50468	0.22405	0.40962	0.82222	0.62674	0.22153	0.9318
FCS_2022	PPC	0.58439	1	-0.29634	-0.20694	-0.0912	-0.36477	0.49456	-0.05548	0.20564	0.24886	0.1202	-0.18807	-0.26861	-0.07445	-0.06353	0.3057	0.04549
FCS_2022	p	<0.0001	--	0.03473	0.1451	0.52448	0.00849	0.000225199	0.69901	0.14771	0.07825	0.4008	0.1863	0.05666	0.60358	0.65783	0.02914	0.75129
SSC_2021	PPC	-0.22041	-0.29634	1	0.66066	-0.01424	0.10993	-0.09624	0.06307	-0.16131	0.07908	0.2252	0.04688	0.18071	-0.13805	-0.34965	-0.12973	0.0379
SSC_2021	p	0.12013	0.03473	--	<0.0001	0.92098	0.44254	0.50171	0.66018	0.25811	0.58122	0.11209	0.74394	0.20444	0.33401	0.0119	0.36424	0.79174
SSC_2022	PPC	-0.33037	-0.20694	0.66066	1	-0.01579	0.28439	-0.08067	0.14189	-0.14619	0.25446	0.29482	0.04883	0.32085	-0.03233	-0.20713	0.03181	0.12144
SSC_2022	p	0.0179	0.1451	<0.0001	--	0.91242	0.04312	0.57361	0.32061	0.30601	0.07155	0.03572	0.73365	0.0217	0.82181	0.14474	0.82462	0.39592
MD_2021	PPC	-0.10772	-0.0912	-0.01424	-0.01579	1	0.27592	-0.10784	-0.05221	0.20152	-0.08645	-0.19149	0.28091	-0.14596	0.09437	0.10755	-0.02877	-0.03665
MD_2021	p	0.4518	0.52448	0.92098	0.91242	--	0.05002	0.45129	0.71598	0.15618	0.54636	0.17827	0.04585	0.30679	0.5101	0.45255	0.84115	0.79846
MD_2022	PPC	-0.37206	-0.36477	0.10993	0.28439	0.27592	1	-0.34188	0.01439	-0.23511	-0.08516	-0.14301	0.26506	0.04531	0.14521	0.11953	0.04212	0.18795
MD_2022	p	0.00718	0.00849	0.44254	0.04312	0.05002	--	0.01407	0.92016	0.09675	0.55238	0.31676	0.06014	0.75219	0.30929	0.40347	0.76916	0.18658
Freestone	PPC	0.4725	0.49456	-0.09624	-0.08067	-0.10784	-0.34188	1	-0.02261	-0.01058	0.01707	0.18091	-0.00608	-0.10904	0.16548	0.08915	0.11481	-0.27603
Freestone	p	0.000463644	0.000225199	0.50171	0.57361	0.45129	0.01407	--	0.87485	0.94126	0.90539	0.20393	0.9662	0.44624	0.24584	0.53386	0.42242	0.04992
FW	PPC	-0.20788	-0.05548	0.06307	0.14189	-0.05221	0.01439	-0.02261	1	0.05004	0.30589	-0.32874	-0.10088	0.04674	-0.12806	0.12575	0.27136	-0.27714
FW	p	0.14325	0.69901	0.66018	0.32061	0.71598	0.92016	0.87485	--	0.72731	0.02904	0.01851	0.48119	0.74465	0.37048	0.37924	0.05408	0.04897
TA_2021	PPC	0.13405	0.20564	-0.16131	-0.14619	0.20152	-0.23511	-0.01058	0.05004	1	0.28795	-0.07492	-0.15349	0.07628	-0.17295	0.08102	0.05333	0.04269
TA_2021	p	0.34834	0.14771	0.25811	0.30601	0.15618	0.09675	0.94126	0.72731	--	0.04046	0.60132	0.2822	0.59469	0.22488	0.57194	0.71013	0.76612
TA_2022	PPC	-0.18302	0.24886	0.07908	0.25446	-0.08645	-0.08516	0.01707	0.30589	0.28795	1	0.12697	-0.25811	0.09994	-0.36479	-0.08003	0.32137	-0.07395
TA_2022	p	0.1986	0.07825	0.58122	0.07155	0.54636	0.55238	0.90539	0.02904	0.04046	--	0.37461	0.06744	0.4853	0.00849	0.57666	0.02148	0.60603
Fruit shape	PPC	0.09557	0.1202	0.2252	0.29482	-0.19149	-0.14301	0.18091	-0.32874	-0.07492	0.12697	1	-0.0444	0.31963	0.05178	-0.07577	0.14511	0.23642
Fruit shape	p	0.50468	0.4008	0.11209	0.03572	0.17827	0.31676	0.20393	0.01851	0.60132	0.37461	--	0.75702	0.02223	0.71818	0.59717	0.30962	0.09487
L_2021	PPC	-0.17325	-0.18807	0.04688	0.04883	0.28091	0.26506	-0.00608	-0.10088	-0.15349	-0.25811	-0.0444	1	-0.24055	0.13905	0.25863	-0.10166	0.00913
L_2021	p	0.22405	0.1863	0.74394	0.73365	0.04585	0.06014	0.9662	0.48119	0.2822	0.06744	0.75702	--	0.08907	0.33049	0.06688	0.47781	0.94929
a*_2021	PPC	-0.11798	-0.26861	0.18071	0.32085	-0.14596	0.04531	-0.10904	0.04674	0.07628	0.09994	0.31963	-0.24055	1	-0.14508	-0.000716116	-0.15344	0.11032
a*_2021	p	0.40962	0.05666	0.20444	0.0217	0.30679	0.75219	0.44624	0.74465	0.59469	0.4853	0.02223	0.08907	--	0.30973	0.99602	0.28236	0.44089
b*_2021	PPC	0.03225	-0.07445	-0.13805	-0.03233	0.09437	0.14521	0.16548	-0.12806	-0.17295	-0.36479	0.05178	0.13905	-0.14508	1	-0.04944	0.10227	0.11531
b*_2021	p	0.82222	0.60358	0.33401	0.82181	0.5101	0.30929	0.24584	0.37048	0.22488	0.00849	0.71818	0.33049	0.30973	--	0.73042	0.47516	0.42038
L_2022	PPC	-0.06974	-0.06353	-0.34965	-0.20713	0.10755	0.11953	0.08915	0.12575	0.08102	-0.08003	-0.07577	0.25863	-0.000716116	-0.04944	1	0.06306	0.16046
L_2022	p	0.62674	0.65783	0.0119	0.14474	0.45255	0.40347	0.53386	0.37924	0.57194	0.57666	0.59717	0.06688	0.99602	0.73042	--	0.66021	0.26067
a*_2022	PPC	-0.17418	0.3057	-0.12973	0.03181	-0.02877	0.04212	0.11481	0.27136	0.05333	0.32137	0.14511	-0.10166	-0.15344	0.10227	0.06306	1	0.07604
a*_2022	p	0.22153	0.02914	0.36424	0.82462	0.84115	0.76916	0.42242	0.05408	0.71013	0.02148	0.30962	0.47781	0.28236	0.47516	0.66021	--	0.59586
b*_2022	PPC	0.01229	0.04549	0.0379	0.12144	-0.03665	0.18795	-0.27603	-0.27714	0.04269	-0.07395	0.23642	0.00913	0.11032	0.11531	0.16046	0.07604	1
b*_2022	p	0.9318	0.75129	0.79174	0.39592	0.79846	0.18658	0.04992	0.04897	0.76612	0.60603	0.09487	0.94929	0.44089	0.42038	0.26067	0.59586	--
1 PCC= Pearson correlation coefficient
2 The correlation was significant at the level of *p ≤ 0.05, **p ≤ 0.01, ***p ≤ 0.001
