# Supplementary material for: Integrating whole-genome resequencing and machine learning to refine QTL analysis for fruit quality traits in peach
Source: Hortic Res. 2025 May 23;12(7):uhaf087. doi: 10.1093/hr/uhaf087 (PMC12365598; doi:10.1093/hr/uhaf087)
Supplement: Web_Material_uhaf087 [file Web_Material_uhaf087.zip › TableS6.xlsx]

## Sheet: Table S6
Table S6. Gene expression and functional annotations of 268 genes within the confidence intervals of qFC4 and qFC5 (three biological replicates, five developmental stages). ZYP = Zhongyou Pan #9; SF= September Free；Genes highlighted in yellow are candidate transcription factors or structural genes that show differential expression or different trends during the development of fruits in the parent…
ID	ZYP9_1_1	ZYP9_1_2	ZYP9_1_3	ZYP9_2_1	ZYP9_2_2	ZYP9_2_3	ZYP9_3_1	ZYP9_3_2	ZYP9_3_3	ZYP9_4_1	ZYP9_4_2	ZYP9_4_3	ZYP9_5_1	ZYP9_5_2	ZYP9_5_3	SF1_1	SF1_2	SF1_3	SF2_1	SF2_2	SF2_3	SF3_1	SF3_2	SF3_3	SF4_1	SF4_2	SF4_3	SF5_1	SF5_2	SF5_3	geneLength	genename	NR_def	GO_ID	GO_term	KO_ID	KO_gene	Hyperlink	KEGG Pathway	Pathway ID	Kog_Annotation	Swiss-Prot_Id	Swiss-Prot_Annotation
PRUPE_4G165800	36.1889	33.7984	29.7596	9.4622	10.016	12.5682	4.96278	4.85296	5.1391	0.186326	0.554984	0.200061	0	0	0	8.87331	8.96345	9.55382	6.04584	5.12025	7.15851	10.1616	7.45202	5.99282	9.1445	8.32924	8.74287	0.294849	0.310244	0.269512	1930	BGLU12	EMJ09463.1 hypothetical protein PRUPE_ppa015887mg [Prunus persica];hypothetical protein PRUPE_ppa015887mg [Prunus persica] &gt	GO:0004553;GO:0005975	hydrolase activity, hydrolyzing O-glycosyl compounds;carbohydrate metabolic process	K01188	E3.2.1.21	http://www.genome.jp/dbget-bin/www_bget?ko:K01188	Phenylpropanoid biosynthesis;Starch and sucrose metabolism;Cyanoamino acid metabolism	ko00940,ko00500,ko00460	-	Beta-glucosidase	Beta-glucosidase 12 OS=Oryza sativa subsp. indica GN=BGLU12 PE=3 SV=1
PRUPE_4G165900	0	0.206917	0.262204	0	0	0	0	0	0.0966458	0	0	0	0	0	0	0	0	0	0	0	0	0	0	0	0	0	0	0	0	0	567	-	-	-	-	-	-	-	-	-	-	-	-
PRUPE_4G166000	20.5617	18.7416	15.7997	0.108888	0.148398	0.0419816	0.0588567	0.15301	0.293627	0.688181	0.686234	0.698269	0	0	0	3.67645	3.25586	4.01754	8.88816	9.40191	8.00959	0.959361	2.17795	1.97625	1.1033	0.814326	0.478894	0	0.160421	0	1493	EP1	PREDICTED: epidermis-specific secreted glycoprotein EP1-like [Prunus mume]	-	-	-	-	-	-	-	-	Epidermis-specific	Epidermis-specific secreted glycoprotein EP1 OS=Daucus carota GN=EP1 PE=1 SV=1
PRUPE_4G166100	0.686771	0.869051	0.440502	0	0	0	0	0	0	0.913292	1.79382	2.00209	0.184109	0	0	0.162635	1.05904	0	0	0	0	0	0	0	0	0	0	2.19193	1.41931	3.6989	675	EP1	PREDICTED: epidermis-specific secreted glycoprotein EP1-like [Fragaria vesca subsp. vesca]	-	-	-	-	-	-	-	-	Epidermis-specific	Epidermis-specific secreted glycoprotein EP1 OS=Daucus carota GN=EP1 PE=1 SV=1
PRUPE_4G166200	0.478697	0.272588	0.230281	0	0	0	0	0	0	0.286465	0.173124	0.358845	0	0	0.0992201	0.102025	0.132872	0.206464	0	0	0	0	0	0	0	0	0.398692	0.317319	0	0	1076	EP1	PREDICTED: epidermis-specific secreted glycoprotein EP1-like [Prunus mume]	-	-	-	-	-	-	-	-	Epidermis-specific	Epidermis-specific secreted glycoprotein EP1 OS=Daucus carota GN=EP1 PE=1 SV=1
PRUPE_4G166300	0	0	0	0	0	0	0	0	0	0	0	0	0	0	0	0	0	0	0	0	0	0	0	0	0	0	0	0	0	0	672	#N/A	#N/A	#N/A	#N/A	#N/A	#N/A	#N/A	#N/A	#N/A	#N/A	#N/A	#N/A
PRUPE_4G166400	2.34127	2.28126	2.19	19.336	22.2258	20.8612	31.0329	27.4306	29.8761	26.5555	24.0966	25.1074	29.1854	33.8698	34.2659	17.3816	14.0082	17.6995	30.448	29.6905	26.9141	26.3205	27.192	27.7769	36.4268	32.3392	33.7272	29.8612	30.0595	29.0553	3960	PPC16	hypothetical protein PRUPE_ppa000910mg [Prunus persica] &gt;EMJ14881.1 hypothetical protein PRUPE_ppa000910mg [Prunus persica]	GO:0006099;GO:0003824;GO:0008964;GO:0015977	tricarboxylic acid cycle;catalytic activity;phosphoenolpyruvate carboxylase activity;carbon fixation	K01595	ppc	http://www.genome.jp/dbget-bin/www_bget?ko:K01595	Pyruvate metabolism;Carbon fixation in photosynthetic organisms;Carbon metabolism	ko00620,ko00710,ko01200	-	Phosphoenolpyruvate	Phosphoenolpyruvate carboxylase, housekeeping isozyme OS=Glycine max GN=PPC16 PE=2 SV=1
PRUPE_4G166500	4.50926	4.34133	4.8975	16.482	16.072	21.1568	12.1143	11.0047	12.1664	9.27305	8.19605	7.99764	12.3937	10.8145	11.7071	18.924	16.452	16.6416	13.5769	11.0472	14.4077	17.7499	18.5113	22.422	22.1407	19.873	21.1012	13.0452	16.1582	11.4078	2216	ALG9	EMJ15139.1 hypothetical protein PRUPE_ppa003475mg [Prunus persica];hypothetical protein PRUPE_ppa003475mg [Prunus persica] &gt	GO:0016757;GO:0016020;GO:0016021	transferase activity, transferring glycosyl groups;membrane;integral component of membrane	K03846	ALG9	http://www.genome.jp/dbget-bin/www_bget?ko:K03846	N-Glycan biosynthesis	ko00510	KOG2515(MU)(Mannosyltransferase)	Dol-P-Man:Man(6)GlcNAc(2)-PP-Dol	Dol-P-Man:Man(6)GlcNAc(2)-PP-Dol alpha-1,2-mannosyltransferase OS=Arabidopsis thaliana GN=ALG9 PE=1 SV=1
PRUPE_4G166600	0	0	0.0768914	1.05101	0.515651	0.486257	0.886229	0.708904	1.23285	0.478256	0.614194	0.509231	0.0964107	0.102718	0.496947	0.510995	0.776412	0.947908	0.709987	0.261357	0.45035	1.62405	1.55239	1.37341	0.0912794	0.733602	0.887495	0.0882947	0.18581	0.0807071	1289	At4g16580	PREDICTED: probable protein phosphatase 2C 55 [Prunus mume]	-	-	K17508	PTC7,PPTC7	http://www.genome.jp/dbget-bin/www_bget?ko:K17508	-	-	KOG1379(T)(Serine/threonine protein phosphatase)	Probable	Probable protein phosphatase 2C 55 OS=Arabidopsis thaliana GN=At4g16580 PE=2 SV=2
PRUPE_4G166700	0	0	0	0	0	0	0	0	0	0	0	0	0	0	0	0	0	0	0	0	0	0	0	0	0	0	0	0	0	0	1037	#N/A	#N/A	#N/A	#N/A	#N/A	#N/A	#N/A	#N/A	#N/A	#N/A	#N/A	#N/A
PRUPE_4G166800	0	0	0	0	0	0	0	0	0	0	0	0	0	0	0	0	0	0	0	0	0	0	0	0	0	0	0	0	0	0	1368	#N/A	#N/A	#N/A	#N/A	#N/A	#N/A	#N/A	#N/A	#N/A	#N/A	#N/A	#N/A
PRUPE_4G166900	0	0	0	0	0	0	0	0	0	0	0	0	0	0	0	0	0	0	0	0	0	0	0	0	0	0	0	0	0	0	1424	#N/A	#N/A	#N/A	#N/A	#N/A	#N/A	#N/A	#N/A	#N/A	#N/A	#N/A	#N/A
PRUPE_4G167000	0	0	0	0	0	0.0743518	0	0	0	0	0	0	0	0	0	0	0	0	0	0	0	0	0	0	0	0	0	0	0	0	843	At4g16580	PREDICTED: probable protein phosphatase 2C 55 [Prunus mume]	GO:0003824	catalytic activity	K17508	PTC7,PPTC7	http://www.genome.jp/dbget-bin/www_bget?ko:K17508	-	-	KOG1379(T)(Serine/threonine protein phosphatase)	Probable	Probable protein phosphatase 2C 55 OS=Arabidopsis thaliana GN=At4g16580 PE=2 SV=2
PRUPE_4G167100	0	0	0	0.0979928	0.225364	0.170014	0.178765	0.20655	0.0990926	0.185796	0.252642	0.4713	0	0.0598567	0.0482644	0.0496287	0	0.301295	0	0.0507669	0.787298	0.747145	0.508851	0.320132	0	0.610703	0.387878	0.102904	0	0	2212	murA	PREDICTED: UDP-N-acetylglucosamine 1-carboxyvinyltransferase 2-like [Prunus mume]	GO:0008760;GO:0005737;GO:0016765;GO:0019277;GO:0016740;GO:0003824	UDP-N-acetylglucosamine 1-carboxyvinyltransferase activity;cytoplasm;transferase activity, transferring alkyl or aryl (other than methyl) groups;UDP-N-acetylgalactosamine biosynthetic process;transferase activity;catalytic activity	-	-	-	-	-	-	UDP-N-acetylglucosamine	UDP-N-acetylglucosamine 1-carboxyvinyltransferase OS=Gloeobacter violaceus (strain PCC 7421) GN=murA PE=3 SV=1
PRUPE_4G167200	0	0	0	0	0	0	0	0	0	0	0	0	0	0	0	0	0	0	0	0	0	0	0	0	0	0	0	0	0	0	787	-	EMJ14738.1 hypothetical protein PRUPE_ppa019680mg [Prunus persica];hypothetical protein PRUPE_ppa019680mg [Prunus persica] &gt	GO:0005615	extracellular space	-	-	-	-	-	-	Olee1-like	Olee1-like protein OS=Betula pendula PE=2 SV=1
PRUPE_4G167300	19.9865	17.1439	15.7743	74.7975	75.7901	104.832	82.4892	91.3778	80.4221	116.023	119.312	129.159	88.4791	86.9944	89.6189	24.1204	24.5668	23.5453	75.7274	77.5794	75.0563	60.9088	56.5432	54.7721	63.5525	66.2119	63.3419	98.5034	100.189	103.006	1420	UBC35	EMJ15047.1 hypothetical protein PRUPE_ppa012813mg [Prunus persica];XP_009340078.1 PREDICTED: ubiquitin-conjugating enzyme E2 35 [Pyrus x bretschneideri] &gt;XP_007213848.1 hypothetical protein PRUPE_ppa012813mg [Prunus persica] &gt;PREDICTED: ubiquitin-conjugating enzyme E2 35 [Fragaria vesca subsp. vesca] &gt;XP_008359332.1 PREDICTED: ubiquitin-conjugating enzyme E2 35 [Malus domestica] &gt	GO:0031372;GO:0006301;GO:0016567;GO:0005524;GO:0010053;GO:0016874;GO:0005634;GO:0016740;GO:0031625;GO:0046686;GO:0005737;GO:0005515;GO:0004842;GO:0006511;GO:0070534;GO:0010039;GO:0009507;GO:0016020;GO:0061630;GO:0016021;GO:0000166	UBC13-MMS2 complex;postreplication repair;protein ubiquitination;ATP binding;root epidermal cell differentiation;ligase activity;nucleus;transferase activity;ubiquitin protein ligase binding;response to cadmium ion;cytoplasm;protein binding;ubiquitin-protein transferase activity;ubiquitin-dependent protein catabolic process;protein K63-linked ubiquitination;response to iron ion;chloroplast;membra…	K10580	UBE2N,BLU,UBC13	http://www.genome.jp/dbget-bin/www_bget?ko:K10580	Ubiquitin mediated proteolysis	ko04120	KOG0417(O)(Ubiquitin-protein ligase)	Ubiquitin-conjugating	Ubiquitin-conjugating enzyme E2 35 OS=Arabidopsis thaliana GN=UBC35 PE=1 SV=1
PRUPE_4G167400	0.545661	0.578082	0.75696	10.7873	14.2056	10.485	6.11582	4.55876	6.00768	4.12601	4.10746	3.45308	4.89868	4.8277	4.07685	2.21775	1.93727	2.35345	8.28594	7.82948	8.26631	6.84038	6.80937	6.9493	4.66695	5.32496	6.09475	2.38335	2.36027	2.61424	4059	TTL1	PREDICTED: TPR repeat-containing thioredoxin TTL1 [Prunus mume]	GO:0045454	cell redox homeostasis	-	-	-	-	-	KOG0553(R)(TPR repeat-containing protein);KOG0550(O)(Molecular chaperone (DnaJ superfamily))	TPR	TPR repeat-containing thioredoxin TTL1 OS=Arabidopsis thaliana GN=TTL1 PE=1 SV=1
PRUPE_4G167500	0.563207	0.524799	0.738914	0	0	0	0	0	0	0	0	0	0	0	0	0	0	0	0	0	0	0	0	0	0	0	0	0	0	0	1006	-	-	-	-	-	-	-	-	-	-	-	-
PRUPE_4G167600	3.80408	3.32043	4.54156	12.1234	13.9146	13.6507	13.2875	12.9	14.5341	13.0716	12.9794	12.593	8.91016	8.35102	10.4746	5.74045	5.70341	4.19161	9.99044	14.7105	15.5217	10.9288	10.1804	11.5159	9.76793	12.9626	11.7944	17.7313	17.366	15.9272	1855	B3GALT14	hypothetical protein PRUPE_ppa007915mg [Prunus persica] &gt;EMJ12702.1 hypothetical protein PRUPE_ppa007915mg [Prunus persica]	GO:0000139;GO:0005794;GO:0008378;GO:0016021;GO:0016020;GO:0006486;GO:0016757;GO:0016740	Golgi membrane;Golgi apparatus;galactosyltransferase activity;integral component of membrane;membrane;protein glycosylation;transferase activity, transferring glycosyl groups;transferase activity	-	-	-	-	-	KOG2287(G)(Galactosyltransferases)	Probable;Probable	Probable beta-1,3-galactosyltransferase 14 OS=Arabidopsis thaliana GN=B3GALT14 PE=2 SV=1;Probable beta-1,3-galactosyltransferase 13 OS=Arabidopsis thaliana GN=B3GALT13 PE=2 SV=1
PRUPE_4G167700	0.941624	0.862575	0.940416	1.86287	2.72958	1.70007	2.62353	2.00868	2.54255	1.63841	1.39734	1.3235	2.71636	3.19661	3.18214	3.23937	3.03981	3.32184	3.63705	3.62606	3.09139	5.13402	5.04482	4.76074	5.52934	4.88543	5.82504	3.49408	3.99776	3.94834	10065	IDM1	PREDICTED: increased DNA methylation 1 [Prunus mume]	-	-	-	-	-	-	-	KOG0383(R)(Predicted helicase)	Increased	Increased DNA methylation 1 OS=Arabidopsis thaliana GN=IDM1 PE=1 SV=1
PRUPE_4G167800	148.064	145.42	141.366	77.5544	72.3251	60.9769	71.2015	79.04	69.5338	37.4586	39.1348	39.2357	103.307	100.821	100.205	189.611	169.772	185.752	76.6835	82.099	76.7747	87.6731	80.7623	95.2872	274.487	277.772	281.466	51.94	57.4387	57.8999	1547	DJ1B	EMJ12832.1 hypothetical protein PRUPE_ppa005820mg [Prunus persica];hypothetical protein PRUPE_ppa005820mg [Prunus persica] &gt	-	-	K03152	thiJ	http://www.genome.jp/dbget-bin/www_bget?ko:K03152	-	-	KOG2764(RV)(Putative transcriptional regulator DJ-1)	Protein	Protein DJ-1 homolog B OS=Arabidopsis thaliana GN=DJ1B PE=1 SV=1
PRUPE_4G167900	6.76084	8.93011	7.34294	3.84977	4.15984	2.84131	5.08332	4.67554	3.89297	0.417099	0.598672	0.835978	1.51348	1.79165	1.22797	2.45108	1.06406	0.75154	0.541798	0.683807	0.157104	3.28002	1.52311	2.39557	0.557249	1.18819	0.387003	8.70145	8.5886	6.40519	1478	DJ1B	hypothetical protein PRUPE_ppa022246mg [Prunus persica] &gt;EMJ14112.1 hypothetical protein PRUPE_ppa022246mg [Prunus persica]	-	-	K03152	thiJ	http://www.genome.jp/dbget-bin/www_bget?ko:K03152	-	-	KOG2764(RV)(Putative transcriptional regulator DJ-1)	Protein	Protein DJ-1 homolog B OS=Arabidopsis thaliana GN=DJ1B PE=1 SV=1
PRUPE_4G168000	1.34237	1.39137	1.29152	4.72873	4.37926	5.35934	4.49014	4.39831	4.66948	1.47424	1.6228	1.7299	1.41923	1.31821	1.53185	2.47525	2.88872	2.82979	7.10164	5.59016	6.32346	5.12985	5.09047	5.28765	6.02939	5.57756	6.23914	6.83204	6.13675	6.5191	3415	LRR-RLK	hypothetical protein PRUPE_ppa006890mg [Prunus persica] &gt;EMJ12605.1 hypothetical protein PRUPE_ppa006890mg [Prunus persica]	GO:0004672;GO:0005524;GO:0000166;GO:0006468;GO:0004674	protein kinase activity;ATP binding;nucleotide binding;protein phosphorylation;protein serine/threonine kinase activity	-	-	-	-	-	-	Probable	Probable leucine-rich repeat receptor-like serine/threonine-protein kinase At3g14840 OS=Arabidopsis thaliana GN=LRR-RLK PE=2 SV=1
PRUPE_4G168100	0	0	0	0	0	0	0	0.0313625	0	0	0	0	0	0	0	0	0	0	0	0	0	0	0	0	0	0	0	0	0	0	1821	ABCG10	hypothetical protein PRUPE_ppa016488mg [Prunus persica] &gt;EMJ13613.1 hypothetical protein PRUPE_ppa016488mg [Prunus persica]	GO:0016887;GO:0016021;GO:0000166;GO:0016020;GO:0005524	ATPase activity;integral component of membrane;nucleotide binding;membrane;ATP binding	-	-	-	-	-	-	ABC	ABC transporter G family member 10 OS=Arabidopsis thaliana GN=ABCG10 PE=3 SV=1
PRUPE_4G168200	33.099	30.1705	35.6002	63.7929	56.5462	75.0572	39.7421	39.4598	36.227	59.4035	60.9638	60.6591	117.303	111.31	112.621	73.4915	73.1062	75.2889	41.7043	39.9336	42.7409	75.4029	82.6051	80.2774	77.8544	81.0848	82.6759	33.6139	31.2962	32.9599	1676	MORF8	hypothetical protein PRUPE_ppa006643mg [Prunus persica] &gt;EMJ15050.1 hypothetical protein PRUPE_ppa006643mg [Prunus persica]	-	-	-	-	-	-	-	-	Multiple	Multiple organellar RNA editing factor 8, chloroplastic/mitochondrial OS=Arabidopsis thaliana GN=MORF8 PE=1 SV=1
PRUPE_4G168300	0	0	0	0	0	0	0	0	0.0555199	0.104099	0.141551	0.0391203	0	0	0	0	0	0	0	0	0	0	0	0	0	0	0	0	0	0	987	At2g29880	PREDICTED: uncharacterized protein At2g29880-like [Ipomoea nil]	-	-	-	-	-	-	-	-	Uncharacterized	Uncharacterized protein At2g29880 OS=Arabidopsis thaliana GN=At2g29880 PE=2 SV=1
PRUPE_4G168400	8.15541	8.05202	7.77761	19.6439	18.2324	18.2812	18.551	11.8981	16.5917	10.5599	10.6724	10.9936	2.24382	1.47114	1.77935	7.62352	5.75854	5.70815	4.92541	2.80741	4.67626	3.67263	5.90582	5.24541	3.43173	2.43908	3.37633	3.47758	1.9959	4.62362	720	MORF8	PREDICTED: multiple organellar RNA editing factor 8, chloroplastic/mitochondrial [Prunus mume]	-	-	-	-	-	-	-	-	Multiple	Multiple organellar RNA editing factor 8, chloroplastic/mitochondrial OS=Arabidopsis thaliana GN=MORF8 PE=1 SV=1
PRUPE_4G168500	0	0	0	0	0	0.0569805	0.0399423	0	0	0.0467024	0.0423367	0	0	0	0	0	0	0	0	0	0	0	0	0	0	0	0	0.103465	0	0.0945741	1100	-	PREDICTED: receptor-like protein 2 [Malus domestica]	-	-	-	-	-	-	-	-	-	-
PRUPE_4G168600	0	0	0.0398364	0	0	0.453462	0	0.0459093	0.04405	0	0	0	0	0	0	0	0	0	0	0	0	0	0	0	0	0	0	0	0	0	1244	-	-	-	-	-	-	-	-	-	-	-	-
PRUPE_4G168700	0	0	0	0	0	0.307373	0	0	0	0	0	0	0	0	0	0	0	0	0	0	0	0	0	0	0	0	0	0	0	0	2447	PSY1R	PREDICTED: receptor-like protein 2 [Prunus mume]	GO:0016020;GO:0016021	membrane;integral component of membrane	-	-	-	-	-	-	Tyrosine-sulfated	Tyrosine-sulfated glycopeptide receptor 1 OS=Arabidopsis thaliana GN=PSY1R PE=1 SV=1
PRUPE_4G168800	0	0	0	0	0	0	0	0	0	0	0	0	0	0	0	0	0	0	0	0	0	0	0	0	0	0	0	0	0	0	1176	#N/A	#N/A	#N/A	#N/A	#N/A	#N/A	#N/A	#N/A	#N/A	#N/A	#N/A	#N/A
PRUPE_4G168900	0	0	0	0.0191552	0	0.0221557	0.0155308	0	0.0193702	0.671894	0.510315	0.55959	0.219642	0.0936041	0.113214	0	0.101075	0.157056	0.0404371	0.0396947	0.0410393	0.545247	0.530496	0.333749	0.0831808	0.238755	0.202188	1.64945	1.56624	1.17674	2829	RLP12	PREDICTED: receptor-like protein 12 [Prunus mume]	-	-	-	-	-	-	-	-	Receptor-like	Receptor-like protein 12 OS=Arabidopsis thaliana GN=RLP12 PE=2 SV=2
PRUPE_4G169000	17.0835	15.6379	17.2565	1.54404	1.6541	2.35259	16.094	14.4577	14.1725	9.95082	11.9041	10.6738	1.25976	1.41472	0.906736	34.1367	36.7415	36.6708	37.4845	37.0732	38.7425	89.8335	89.4981	90.2786	35.6201	33.9755	35.9649	42.9367	38.551	42.6387	3650	RD22	PREDICTED: BURP domain protein RD22-like [Prunus mume]	-	-	-	-	-	-	-	-	BURP	BURP domain protein RD22 OS=Arabidopsis thaliana GN=RD22 PE=2 SV=1
PRUPE_4G169100	0.225516	0.256834	0.39055	0.854134	0.582027	1.04281	0.34626	0.500097	0.0959688	1.12462	1.59041	1.42005	1.63231	1.04346	0.747887	0.0961285	0	0.291797	0.601033	0.196666	0.203328	0.964789	0.219027	0	0	0	0.125217	0	0.419454	0.364384	1142	-	PREDICTED: alpha-1,3/1,6-mannosyltransferase ALG2-like [Prunus mume]	GO:0016021;GO:0016020	integral component of membrane;membrane	K03843	ALG2	http://www.genome.jp/dbget-bin/www_bget?ko:K03843	N-Glycan biosynthesis	ko00510	-	-	-
PRUPE_4G169200	0	0	0	0	0.0235801	0.133415	0	0	0	0	0	0	0.0529048	0	0	0	0	0	0	0	0	0.0469046	0.425932	0.502434	0	0	0.121752	0	0	0	2349	PSY1R	PREDICTED: receptor-like protein 2 [Prunus mume]	GO:0016020;GO:0016021	membrane;integral component of membrane	-	-	-	-	-	-	Tyrosine-sulfated;Receptor-like	Tyrosine-sulfated glycopeptide receptor 1 OS=Arabidopsis thaliana GN=PSY1R PE=1 SV=1;Receptor-like protein 2 OS=Arabidopsis thaliana GN=RLP2 PE=2 SV=1
PRUPE_4G169300	0	0	0.0191856	0	0	0	0	0	0	0.0397775	0	0	0	0	0	0	0	0	0	0	0	0.0853108	0.0484182	0	0	0	0	0	0	0	2583	PSY1R	PREDICTED: receptor-like protein 2 [Prunus mume]	-	-	-	-	-	-	-	-	Tyrosine-sulfated	Tyrosine-sulfated glycopeptide receptor 1 OS=Arabidopsis thaliana GN=PSY1R PE=1 SV=1
PRUPE_4G169400	0	0	0	0.0838422	0	0	0	0	0	0	0	0	0	0	0	0	0	0	0	0	0	0	0	0	0	0	0	0	0	0	1939	-	-	-	-	-	-	-	-	-	-	-	-
PRUPE_4G169500	0	0	0	0.0174469	0.0356662	0.322877	0.0707284	0.0735494	0.0176427	0	0	0	0	0	0	0.17672	0	0	0.184154	0.0723093	0.112138	0	0.0402654	0.037998	0.0757625	0	0	0	0	0	3106	PSY1R	PREDICTED: receptor-like protein 2 [Prunus mume]	GO:0016020;GO:0016021	membrane;integral component of membrane	-	-	-	-	-	-	Tyrosine-sulfated	Tyrosine-sulfated glycopeptide receptor 1 OS=Arabidopsis thaliana GN=PSY1R PE=1 SV=1
PRUPE_4G169600	0	0.0997211	0.0631829	0	0.0470799	0.239739	0	0.0485432	0.0465773	0.0654985	0.0593757	0.0820478	0	0	0	0.0466548	0.060761	0	1.99331	1.14539	2.56575	0.234124	0.425208	0.451422	0.300023	0.0574108	0.182318	0.193475	0.152683	0.176849	2353	PSY1R	PREDICTED: receptor-like protein 2 [Prunus mume]	GO:0016021;GO:0016020	integral component of membrane;membrane	-	-	-	-	-	-	Tyrosine-sulfated	Tyrosine-sulfated glycopeptide receptor 1 OS=Arabidopsis thaliana GN=PSY1R PE=1 SV=1
PRUPE_4G169700	0	0	0	0	0	0	0	0	0	0	0	0	0	0	0	0	0	0	0	0	0	0	0	0	0	0	0	0	0.0488394	0	2452	PSY1R	PREDICTED: receptor-like protein 2 [Prunus mume]	GO:0016020;GO:0016021	membrane;integral component of membrane	-	-	-	-	-	-	Tyrosine-sulfated	Tyrosine-sulfated glycopeptide receptor 1 OS=Arabidopsis thaliana GN=PSY1R PE=1 SV=1
PRUPE_4G169800	0.0688608	0.130706	0.022084	0	0.0246834	0.0458078	0	0.0254506	0.0488397	0.20604	0.0622598	0.137653	0	0	0	0	0	0	0.0509789	0.450387	0.051738	0	0	0.210378	0	0	0	0.101437	0	0.278159	2244	PSY1R	PREDICTED: receptor-like protein 2 [Prunus mume]	-	-	-	-	-	-	-	-	Tyrosine-sulfated	Tyrosine-sulfated glycopeptide receptor 1 OS=Arabidopsis thaliana GN=PSY1R PE=1 SV=1
PRUPE_4G169900	0	0	0	0.049152	0	0.0670845	0	0	0.0248518	0.0232983	0	0	0	0	0	0	0	0	0.0518806	0	0.105306	0	0	0.0535246	0.0533602	0	0	0	0	0	2205	PSY1R	PREDICTED: receptor-like protein 2 [Prunus mume]	GO:0016021;GO:0016020	integral component of membrane;membrane	-	-	-	-	-	-	Tyrosine-sulfated	Tyrosine-sulfated glycopeptide receptor 1 OS=Arabidopsis thaliana GN=PSY1R PE=1 SV=1
PRUPE_4G170000	2.60964	2.52625	2.58924	3.08873	2.68353	2.81835	2.76864	2.1159	2.89781	2.44012	2.28575	2.29861	1.9676	1.88668	2.70452	3.68478	4.25562	3.65803	3.51377	3.16478	2.72052	4.91932	4.75229	4.44731	3.80027	4.19208	3.39608	2.09027	2.16149	2.63538	3158	-	PREDICTED: uncharacterized protein KIAA2012 [Prunus mume]	GO:0003677	DNA binding	-	-	-	-	-	-	-	-
PRUPE_4G170100	17.0614	16.1753	15.8442	14.3183	17.7769	12.306	11.1413	8.73112	11.4665	7.75521	6.94898	6.86655	14.5962	13.3327	14.7378	30.4622	30.3407	27.0231	14.9934	17.1286	14.5277	16.5172	18.0503	18.1873	13.4908	11.5048	11.879	9.75247	9.82277	10.3305	5730	UBA2C	EMJ12834.1 hypothetical protein PRUPE_ppa005857mg [Prunus persica];hypothetical protein PRUPE_ppa005857mg [Prunus persica] &gt	GO:0003676;GO:0005634;GO:0010150;GO:0005730;GO:0006952;GO:0008219;GO:0000166;GO:0009693	nucleic acid binding;nucleus;leaf senescence;nucleolus;defense response;cell death;nucleotide binding;ethylene biosynthetic process	K12741	HNRNPA1_3	http://www.genome.jp/dbget-bin/www_bget?ko:K12741	Spliceosome	ko03040	KOG4205(A)(RNA-binding protein musashi/mRNA cleavage and polyadenylation factor I complex, subunit HRP1)	UBP1-associated	UBP1-associated protein 2C OS=Arabidopsis thaliana GN=UBA2C PE=2 SV=1
PRUPE_4G170200	5.44135	5.14352	5.44462	3.81265	4.36516	3.86692	4.08453	3.28211	4.16804	3.56016	3.37495	3.2224	9.58372	10.6023	9.63171	7.28302	7.34035	7.29878	5.36574	5.26723	4.68522	8.93909	9.56545	9.20136	8.40245	8.93353	8.79196	4.32836	4.98449	4.65977	4733	TBL31	PREDICTED: uncharacterized protein LOC103326075 isoform X1 [Prunus mume]	-	-	-	-	-	-	-	-	Protein	Protein trichome birefringence-like 31 OS=Arabidopsis thaliana GN=TBL31 PE=2 SV=1
PRUPE_4G170300	0	0	0	0	0	0	0	0	0	0	0	0	0.184747	0.262444	0.846468	0	0.212543	0	0.0566882	0.111295	0.0575323	0.709775	0.619744	0.64333	0.641353	0.736355	0.212583	0.281992	0.415401	0.0515518	2018	TBL31	hypothetical protein PRUPE_ppa006359mg [Prunus persica] &gt;EMJ12991.1 hypothetical protein PRUPE_ppa006359mg [Prunus persica]	-	-	-	-	-	-	-	-	Protein	Protein trichome birefringence-like 31 OS=Arabidopsis thaliana GN=TBL31 PE=2 SV=1
PRUPE_4G170400	0.186201	0.159044	0.246327	0.587691	0.700817	1.04795	0.694884	0.80002	1.04	1.34641	1.15742	1.02941	4.04324	4.36756	4.48656	1.73622	1.48591	2.10811	0.878782	0.659671	0.262314	3.8834	4.57759	4.9598	3.66854	3.29631	3.10162	0.771432	0.757596	0.893176	2213	IPT9	EMJ15108.1 hypothetical protein PRUPE_ppa005482mg [Prunus persica];hypothetical protein PRUPE_ppa005482mg [Prunus persica] &gt	GO:0016740;GO:0005524;GO:0000166;GO:0008033	transferase activity;ATP binding;nucleotide binding;tRNA processing	K00791	miaA,TRIT1	http://www.genome.jp/dbget-bin/www_bget?ko:K00791	Zeatin biosynthesis	ko00908	KOG1384(J)(tRNA delta(2)-isopentenylpyrophosphate transferase)	tRNA	tRNA dimethylallyltransferase 9 OS=Arabidopsis thaliana GN=IPT9 PE=2 SV=1
PRUPE_4G170500	52.0057	56.5821	58.6567	149.162	138.795	116.593	123.854	122.833	119.73	217.473	207.916	215.449	234.134	228.293	225.009	95.9149	104.28	95.0458	105.773	110.922	109.966	125.513	144.001	132.775	109.699	109.672	105.313	117.625	127.625	120.454	1552	MMDHI	EMJ15009.1 hypothetical protein PRUPE_ppa008270mg [Prunus persica];hypothetical protein PRUPE_ppa008270mg [Prunus persica] &gt	GO:0006099;GO:0003824;GO:0016491;GO:0016615;GO:0019752;GO:0055114;GO:0005975;GO:0006108;GO:0030060;GO:0016616	tricarboxylic acid cycle;catalytic activity;oxidoreductase activity;malate dehydrogenase activity;carboxylic acid metabolic process;oxidation-reduction process;carbohydrate metabolic process;malate metabolic process;L-malate dehydrogenase activity;oxidoreductase activity, acting on the CH-OH group of donors, NAD or NADP as acceptor	K00026	MDH2	http://www.genome.jp/dbget-bin/www_bget?ko:K00026	Cysteine and methionine metabolism;Citrate cycle (TCA cycle);Glyoxylate and dicarboxylate metabolism;Pyruvate metabolism;Carbon fixation in photosynthetic organisms;Carbon metabolism	ko00270,ko00020,ko00630,ko00620,ko00710,ko01200	KOG1494(C)(NAD-dependent malate dehydrogenase)	Malate	Malate dehydrogenase, mitochondrial OS=Fragaria ananassa GN=MMDHI PE=1 SV=1
PRUPE_4G170600	14.1386	13.0358	14.7293	8.89483	11.0639	8.80032	12.7815	10.8453	13.0076	26.1144	25.0492	23.362	16.0049	13.9424	17.2004	15.1916	16.1745	15.3152	13.7507	14.5758	14.6005	17.5563	16.6437	17.0476	19.9367	19.1033	19.7164	19.9171	25.2512	22.1198	3960	GTE4	PREDICTED: transcription factor GTE4 isoform X3 [Prunus mume];PREDICTED: transcription factor GTE4 isoform X1 [Prunus mume];PREDICTED: transcription factor GTE4 isoform X2 [Prunus mume]	-	-	-	-	-	-	-	KOG1474(K)(Transcription initiation factor TFIID, subunit BDF1 and related bromodomain proteins)	Transcription	Transcription factor GTE4 OS=Arabidopsis thaliana GN=GTE4 PE=2 SV=1
PRUPE_4G170700	0	0	0	0	0	0	0	0	0	0	0	0	0	0	0	0	0	0	0	0	0	0	0	0	0	0	0	0	0	0	1449	#N/A	#N/A	#N/A	#N/A	#N/A	#N/A	#N/A	#N/A	#N/A	#N/A	#N/A	#N/A
PRUPE_4G170800	0	0	0	0	0	0	0	0	0	0	0	0	0	0	0	0	0	0	0	0	0	0	0	0	0	0	0	0	0	0	246	#N/A	#N/A	#N/A	#N/A	#N/A	#N/A	#N/A	#N/A	#N/A	#N/A	#N/A	#N/A
PRUPE_4G170900	0.0509474	0	0.0490173	0	0.0547869	0	0.260751	0.338938	0.27101	4.26835	3.50084	4.73576	3.81056	2.48829	2.53438	0	0	0	0	0	0	0.21796	0	0	0.814653	0.534471	0	0	0	0	1011	CLE1	EMJ13527.1 hypothetical protein PRUPE_ppa014270mg [Prunus persica];hypothetical protein PRUPE_ppa014270mg [Prunus persica] &gt	GO:0033612	receptor serine/threonine kinase binding	-	-	-	-	-	-	CLAVATA3/ESR	CLAVATA3/ESR (CLE)-related protein 1 OS=Arabidopsis thaliana GN=CLE1 PE=1 SV=1
PRUPE_4G171000	7.44345	7.72778	6.5284	6.48982	7.51794	5.95509	7.69985	6.90805	8.15957	10.1105	10.2436	9.84945	10.9142	11.4696	11.6776	8.19506	8.96064	9.22321	7.67211	6.63468	9.08408	12.5793	11.483	12.6267	12.6349	13.32	12.2733	10.8587	9.65683	11.8774	2505	ycf45	PREDICTED: uncharacterized protein ycf45 isoform X1 [Prunus mume]	-	-	-	-	-	-	-	-	Uncharacterized	Uncharacterized protein ycf45 OS=Porphyra purpurea GN=ycf45 PE=3 SV=1
PRUPE_4G171100	1.37967	0.879165	1.2958	2.47104	2.87898	2.27849	1.30296	0.910573	1.29307	0.704409	0.534609	0.677182	2.25879	3.50429	2.99584	2.06535	1.59566	1.73559	1.09436	0.931029	1.40683	2.03775	1.23629	1.12904	4.35219	3.96303	3.19191	1.56056	0.840113	1.06155	3136	TCP4	PREDICTED: transcription factor TCP4 [Prunus mume]	-	-	-	-	-	-	-	-	Transcription	Transcription factor TCP4 OS=Arabidopsis thaliana GN=TCP4 PE=1 SV=1
PRUPE_4G171200	0.0490851	0.0184547	0.0157418	0.678286	0.555249	0.712552	0.457482	0.30265	0.275163	0.633293	0.444794	0.499806	0.948941	1.01102	0.945652	0.201183	0.393017	0.135709	1.5374	1.13188	0.815609	0.740359	1.03138	0.684916	1.58125	1.23782	1.52869	0.521435	1.17048	0.730826	3274	NCL2	EMJ12826.1 hypothetical protein PRUPE_ppa005691mg [Prunus persica];hypothetical protein PRUPE_ppa005691mg [Prunus persica] &gt	-	-	-	-	-	-	-	-	Sodium/calcium	Sodium/calcium exchanger NCL2 OS=Oryza sativa subsp. japonica GN=NCL2 PE=2 SV=2
PRUPE_4G171300	1.76611	1.77769	2.03738	51.4619	51.9848	68.6125	4.49615	3.66023	4.74643	3.10334	3.07821	3.09371	2.35875	3.27282	2.78035	3.48889	2.3981	2.86826	13.5832	11.475	13.5805	2.65052	2.62218	2.76105	5.81674	7.15538	6.84849	2.36114	1.95582	1.88272	4531	NCL	PREDICTED: uncharacterized protein LOC103326029 isoform X1 [Prunus mume]	GO:0005509;GO:0016021;GO:0055085;GO:0016020	calcium ion binding;integral component of membrane;transmembrane transport;membrane	-	-	-	-	-	-	Sodium/calcium	Sodium/calcium exchanger NCL OS=Arabidopsis thaliana GN=NCL PE=2 SV=1
PRUPE_4G171400	35.9525	32.5892	37.0158	199.635	251.631	232.841	90.7069	83.1807	87.8377	133.449	122.535	118.2	79.8492	77.9199	80.3774	25.1103	24.4858	24.5775	251.344	232.66	249.015	67.7537	57.6446	63.5554	91.6254	87.9622	76.8407	112.046	117.139	113.119	1740	NCL	PREDICTED: uncharacterized protein LOC103326027 [Prunus mume] &gt;XP_008226454.1 PREDICTED: uncharacterized protein LOC103326027 [Prunus mume]	GO:0016020;GO:0016021;GO:0055085;GO:0005509	membrane;integral component of membrane;transmembrane transport;calcium ion binding	-	-	-	-	-	-	Sodium/calcium	Sodium/calcium exchanger NCL OS=Arabidopsis thaliana GN=NCL PE=2 SV=1
PRUPE_4G171500	8.22004	9.23576	7.31335	5.55616	5.01381	5.56605	5.59809	6.66419	5.21887	6.12681	6.13346	5.97976	7.1973	7.38412	6.64106	7.20555	7.66681	8.33916	4.76039	4.81752	4.33321	5.05755	5.74083	4.70872	4.69425	4.17259	3.74211	5.02901	5.59983	5.48944	2331	At5g64816	XP_008226452.1 PREDICTED: uncharacterized protein At5g64816 [Prunus mume] &gt;EMJ13434.1 hypothetical protein PRUPE_ppa013390mg [Prunus persica];hypothetical protein PRUPE_ppa013390mg [Prunus persica] &gt	-	-	-	-	-	-	-	-	Uncharacterized	Uncharacterized protein At5g64816 OS=Arabidopsis thaliana GN=At5g64816 PE=2 SV=1
PRUPE_4G171600	0	0	0	0	0	0	0	0	0	0	0	0	0	0	0	0	0	0	0	0	0	0	0	0	0	0	0	0	0	0	2551	#N/A	#N/A	#N/A	#N/A	#N/A	#N/A	#N/A	#N/A	#N/A	#N/A	#N/A	#N/A
PRUPE_4G171700	0.0244055	0.0416922	0.0234809	0.0128382	0.0262447	0.0148492	0	0	0	0	0	0	0	0	0	0	0	0	0	0	0	0	0	0	0	0	0	0	0	0	4221	GLR2.7	unnamed protein product, partial [Vitis vinifera]	-	-	K05208	GRIN1	http://www.genome.jp/dbget-bin/www_bget?ko:K05208	-	-	KOG1052(PET)(Glutamate-gated kainate-type ion channel receptor subunit GluR5 and related subunits)	Glutamate	Glutamate receptor 2.7 OS=Arabidopsis thaliana GN=GLR2.7 PE=2 SV=3
PRUPE_4G171800	0.163402	0.186094	0.209615	0.286518	0.39048	0.574424	0.263278	0.140916	0.328364	0.742432	0.361138	0.421912	1.27033	2.19349	2.18263	0.232172	0.755926	0.469838	0.64517	0.554159	0.286465	1.2816	1.01392	1.45603	0.66357	0.285698	0.201618	0.641872	0.590962	0.586713	2837	GLR2.8	PREDICTED: glutamate receptor 2.8-like [Prunus mume]	-	-	-	-	-	-	-	KOG1052(PET)(Glutamate-gated kainate-type ion channel receptor subunit GluR5 and related subunits)	Glutamate	Glutamate receptor 2.8 OS=Arabidopsis thaliana GN=GLR2.8 PE=2 SV=2
PRUPE_4G171900	0	0.0205467	0	0	0	0.0658619	0	0	0	0.0179939	0.0163119	0	0	0	0	0	0	0	0.0400689	0	0.162662	0	0	0	0	0	0	0	0	0	2855	GLR2.8	PREDICTED: glutamate receptor 2.8-like [Prunus mume]	-	-	K05208	GRIN1	http://www.genome.jp/dbget-bin/www_bget?ko:K05208	-	-	KOG1052(PET)(Glutamate-gated kainate-type ion channel receptor subunit GluR5 and related subunits)	Glutamate	Glutamate receptor 2.8 OS=Arabidopsis thaliana GN=GLR2.8 PE=2 SV=2
PRUPE_4G172000	0.0249796	0.0284485	0.0480664	2.12871	1.39683	1.42866	0.149154	0.166182	0.159452	0.149484	0.18068	0.131078	0.120537	0	0	1.70365	1.10938	1.83154	1.33148	2.23286	3.77241	0	0	0.114473	0	0	0	0.0551949	0.116153	0.0504517	2062	BZIP34	EMJ14696.1 hypothetical protein PRUPE_ppa022385mg [Prunus persica];hypothetical protein PRUPE_ppa022385mg [Prunus persica] &gt	GO:0006355;GO:0043565;GO:0003700	regulation of transcription, DNA-templated;sequence-specific DNA binding;transcription factor activity, sequence-specific DNA binding	-	-	-	-	-	-	Basic	Basic leucine zipper 34 OS=Arabidopsis thaliana GN=BZIP34 PE=1 SV=1
PRUPE_4G172100	31.7856	31.0558	34.4412	40.7606	35.1766	40.9664	64.7321	61.4349	62.3493	74.6807	69.2468	71.9027	106.066	97.283	102.807	72.5879	72.4977	75.2617	49.4722	49.5425	44.5177	58.9901	58.99	62.1607	81.1951	86.8946	85.9856	52.4427	52.4414	51.8458	1836	HGO	hypothetical protein PRUPE_ppa005219mg [Prunus persica] &gt;EMJ15072.1 hypothetical protein PRUPE_ppa005219mg [Prunus persica]	GO:0006570;GO:0055114;GO:0004411;GO:1902000;GO:0006572;GO:0005829;GO:0006559;GO:0051213	tyrosine metabolic process;oxidation-reduction process;homogentisate 1,2-dioxygenase activity;homogentisate catabolic process;tyrosine catabolic process;cytosol;L-phenylalanine catabolic process;dioxygenase activity	K00451	HGD,hmgA	http://www.genome.jp/dbget-bin/www_bget?ko:K00451	Tyrosine metabolism	ko00350	-	Homogentisate	Homogentisate 1,2-dioxygenase OS=Arabidopsis thaliana GN=HGO PE=2 SV=2
PRUPE_4G172200	0.794225	0.505468	0.674238	2.5559	2.2608	2.27405	1.29518	1.60585	1.14318	1.60758	1.18274	1.54097	3.32523	3.66285	2.13037	3.9829	3.89036	3.2744	2.1271	2.80104	1.6849	2.29852	3.51655	2.46213	3.84193	4.2885	2.98317	1.65169	1.79224	2.87797	2205	-	PREDICTED: uncharacterized protein LOC103326043 [Prunus mume]	-	-	-	-	-	-	-	-	-	-
PRUPE_4G172300	72.0289	75.5814	70.7611	78.2409	74.7207	75.5638	58.6053	66.349	56.3701	42.3671	45.6798	49.1646	32.3804	29.9621	31.2201	61.931	73.7068	69.2133	48.1287	47.3345	49.5854	41.35	32.3872	35.9238	28.8757	26.6946	30.7644	34.2796	31.8708	36.639	1255	RABA1F	XP_008226445.1 PREDICTED: ras-related protein RABA1f [Prunus mume] &gt;EMJ13237.1 hypothetical protein PRUPE_ppa011278mg [Prunus persica];hypothetical protein PRUPE_ppa011278mg [Prunus persica] &gt	GO:0007264;GO:0005525	small GTPase mediated signal transduction;GTP binding	K07904	RAB11A	http://www.genome.jp/dbget-bin/www_bget?ko:K07904	Endocytosis	ko04144	KOG0087(U)(GTPase Rab11/YPT3, small G protein superfamily)	Ras-related	Ras-related protein RABA1f OS=Arabidopsis thaliana GN=RABA1F PE=2 SV=1
PRUPE_4G172400	12.9839	10.9719	14.3321	9.47326	9.87457	10.6681	12.1595	11.3932	12.4863	15.2838	12.6522	14.6397	11.493	13.3136	12.311	12.2033	12.5957	11.8353	13.7192	12.9234	13.0398	17.5077	17.0175	16.3042	16.4983	17.9764	20.9748	10.8405	12.9807	11.0605	4336	MBR1	EMJ13579.1 hypothetical protein PRUPE_ppa003782mg [Prunus persica];hypothetical protein PRUPE_ppa003782mg [Prunus persica] &gt	GO:0008270;GO:0046872	zinc ion binding;metal ion binding	K19041	RNF38_44	http://www.genome.jp/dbget-bin/www_bget?ko:K19041	-	-	-	E3	E3 ubiquitin-protein ligase MBR1 OS=Arabidopsis thaliana GN=MBR1 PE=1 SV=1
PRUPE_4G172500	0	0	0	0	0	0	0	0	0	0	0	0	0	0	0	0.252075	0	0	0	0	0	0	0	0	0	0	0	0	0	0	871	-	-	-	-	-	-	-	-	-	-	-	-
PRUPE_4G172600	114.488	112.771	111.064	91.5237	86.4026	98.3504	70.8316	81.0171	69.2763	49.4788	61.7361	58.1548	52.4964	49.0155	51.5765	118.126	132.868	128.225	66.8632	81.5917	72.3174	86.3999	89.1396	83.1229	72.1137	82.8994	73.0365	56.9933	53.1628	58.7275	1302	Pdap1	hypothetical protein PRUPE_ppa012690mg [Prunus persica] &gt;EMJ15046.1 hypothetical protein PRUPE_ppa012690mg [Prunus persica]	-	-	-	-	-	-	-	-	28	28 kDa heat- and acid-stable phosphoprotein OS=Mus musculus GN=Pdap1 PE=1 SV=1
PRUPE_4G172700	7.88691	7.15169	8.70295	7.07852	5.70778	8.50572	8.25802	6.83841	6.80006	9.28287	11.4567	10.8718	8.9282	10.1848	8.52227	5.9749	6.12139	6.77106	6.72433	3.01521	5.72918	8.55526	5.8085	7.45131	10.4169	9.31301	12.3489	6.85514	6.34402	8.90836	1378	rexo4	EMJ13075.1 hypothetical protein PRUPE_ppa010165mg [Prunus persica];hypothetical protein PRUPE_ppa010165mg [Prunus persica] &gt	GO:0003676;GO:0004527	nucleic acid binding;exonuclease activity	K18327	REXO4,REX4	http://www.genome.jp/dbget-bin/www_bget?ko:K18327	-	-	KOG2248(L)(3'-5' exonuclease)	RNA	RNA exonuclease 4 OS=Xenopus laevis GN=rexo4 PE=2 SV=2
PRUPE_4G172800	276.797	297.482	274.693	316.859	242.062	208.169	286.174	349.615	292.406	233.159	269.991	272.115	133.031	129.849	118.72	181.282	195.047	171.725	165.824	155.449	161.576	135.272	128.497	130.805	109.28	102.017	103.005	123.69	129.615	142.619	1348	Os07g0631100	EMJ13517.1 hypothetical protein PRUPE_ppa014081mg [Prunus persica] &gt;XP_007212319.1 hypothetical protein PRUPE_ppa014081mg [Prunus persica] &gt;EMJ13518.1 hypothetical protein PRUPE_ppa014081mg [Prunus persica];hypothetical protein PRUPE_ppa014081mg [Prunus persica] &gt	GO:0006414;GO:0003746	translational elongation;translation elongation factor activity	-	-	-	-	-	KOG3214(S)(Uncharacterized Zn ribbon-containing protein)	Transcription	Transcription elongation factor 1 homolog OS=Oryza sativa subsp. japonica GN=Os07g0631100 PE=3 SV=1
PRUPE_4G172900	12.0396	11.5466	9.7255	8.95231	8.5664	10.2078	10.6302	9.76945	9.88743	6.50058	6.76593	7.28352	12.3764	11.1693	12.1333	11.8975	13.1496	11.778	9.44929	11.1836	10.4062	13.8773	20.0015	16.3862	11.7177	16.5397	14.4924	11.0011	10.5232	10.2386	1707	SHH2	EMJ12659.1 hypothetical protein PRUPE_ppa007389mg [Prunus persica];hypothetical protein PRUPE_ppa007389mg [Prunus persica] &gt	GO:0003682;GO:0003677;GO:0005634	chromatin binding;DNA binding;nucleus	-	-	-	-	-	-	Protein	Protein SAWADEE HOMEODOMAIN HOMOLOG 2 OS=Arabidopsis thaliana GN=SHH2 PE=2 SV=1
PRUPE_4G173000	8.47438	10.1535	8.88076	12.7272	13.1444	12.5357	19.1063	16.8364	18.0985	32.7403	31.0184	31.9521	33.2916	38.6277	34.934	11.6157	12.5919	10.2585	16.3724	17.8575	18.8885	18.7338	25.6248	22.8103	27.13	28.009	29.3867	15.6622	14.5023	18.9611	1635	Rtn4ip1	EMJ12668.1 hypothetical protein PRUPE_ppa007519mg [Prunus persica];hypothetical protein PRUPE_ppa007519mg [Prunus persica] &gt	GO:0008270;GO:0055114;GO:0016491	zinc ion binding;oxidation-reduction process;oxidoreductase activity	-	-	-	-	-	KOG1198(CR)(Zinc-binding oxidoreductase)	Reticulon-4-interacting	Reticulon-4-interacting protein 1, mitochondrial OS=Mus musculus GN=Rtn4ip1 PE=1 SV=2
PRUPE_4G173100	0.0499591	0	0.0961329	0.0525607	0.107448	0.0607939	0.0426154	0.166182	0.265753	0.149484	0.22585	0.0374507	1.68751	1.02738	1.86391	0	0	0.107738	0	0	0.112609	0.320598	0	0.228946	0	0	0	0	0	0	1031	SPBC1703.11	EMJ13977.1 hypothetical protein PRUPE_ppa019860mg [Prunus persica];hypothetical protein PRUPE_ppa019860mg [Prunus persica] &gt	-	-	-	-	-	-	-	KOG3335(R)(Predicted coiled-coil protein)	OPA3-like	OPA3-like protein OS=Schizosaccharomyces pombe (strain 972 / ATCC 24843) GN=SPBC1703.11 PE=3 SV=1
PRUPE_4G173200	49.6332	47.6125	49.7078	41.2253	51.9215	28.7469	27.4198	24.9143	28.7171	0.313806	0.509678	0.324303	0.284668	0.370688	0.516278	55.6019	58.2581	51.8777	30.6882	29.2674	29.254	31.3235	30.4623	30.5793	17.309	15.1282	15.6864	0.463474	0.365755	0.264779	3929	-	hypothetical protein PRUPE_ppa001903mg [Prunus persica] &gt;EMJ12555.1 hypothetical protein PRUPE_ppa001903mg [Prunus persica]	GO:0010207;GO:0009507	photosystem II assembly;chloroplast	-	-	-	-	-	-	-	-
PRUPE_4G173300	0.0503991	0	0	0.0530235	0	0	0.0429907	0	0	0	0	0	0	0	0	0	0	0	0	0	0	0	0	0	0	0	0.279839	0	0	0	1022	-	EMJ14223.1 hypothetical protein PRUPE_ppa023086mg [Prunus persica];hypothetical protein PRUPE_ppa023086mg [Prunus persica] &gt	GO:0016020;GO:0016021	membrane;integral component of membrane	-	-	-	-	-	-	-	-
PRUPE_4G173400	10.675	8.73673	9.02092	3.54434	3.88469	3.65501	3.98164	5.04054	4.70686	2.99573	2.67899	3.68165	5.1903	5.00815	4.62714	4.3254	6.53452	4.28905	0.901471	1.85833	2.74468	7.64046	9.55968	7.4403	6.95385	5.21615	6.42306	4.03588	2.26486	2.86927	1269	-	PREDICTED: uncharacterized protein LOC103326011 [Prunus mume]	-	-	-	-	-	-	-	-	-	-
PRUPE_4G173500	0	0	0	0	0	0.0455182	0	0.041475	0	0.0373077	0	0	0	0	0	0	0	0	0	0	0	0	0	0	0	0	0	0	0	0	1377	-	EMJ14778.1 hypothetical protein PRUPE_ppa014990mg [Prunus persica];hypothetical protein PRUPE_ppa014990mg [Prunus persica] &gt	-	-	-	-	-	-	-	-	-	-
PRUPE_4G173600	0	0	0	0	0	0	0	0	0	0.0321079	0	0	0	0	0	0	0	0	0	0	0	0	0	0	0	0	0	0	0	0	1600	UGT79B6	PREDICTED: UDP-glycosyltransferase 79B6-like [Prunus mume]	GO:0016740;GO:0016757;GO:0008152;GO:0047213;GO:0016758	transferase activity;transferase activity, transferring glycosyl groups;metabolic process;anthocyanidin 3-O-glucosyltransferase activity;transferase activity, transferring hexosyl groups	-	-	-	-	-	-	UDP-glycosyltransferase	UDP-glycosyltransferase 79B6 OS=Arabidopsis thaliana GN=UGT79B6 PE=2 SV=1
PRUPE_4G173700	0.0701742	0.159839	0.168789	1.14434	1.13194	0.982021	3.41196	2.9178	2.91162	0	0.0317237	0.0526045	0	0	0	1.71997	1.46087	2.11865	1.01305	0.305985	1.18631	1.72624	1.95945	1.76872	0.801493	1.01224	1.65597	0.0775285	0.244729	0.0708661	1468	UGT79B6	PREDICTED: UDP-glycosyltransferase 79B6-like [Prunus mume]	GO:0016758;GO:0008152;GO:0047213;GO:0016740;GO:0016757	transferase activity, transferring hexosyl groups;metabolic process;anthocyanidin 3-O-glucosyltransferase activity;transferase activity;transferase activity, transferring glycosyl groups	-	-	-	-	-	-	UDP-glycosyltransferase	UDP-glycosyltransferase 79B6 OS=Arabidopsis thaliana GN=UGT79B6 PE=2 SV=1
PRUPE_4G173800	2.81671	2.04547	2.7709	3.39624	5.75166	3.91861	5.41951	4.54432	6.68353	2.88823	2.49663	2.25383	4.14244	5.00325	4.96905	9.94923	10.3659	9.06024	8.18877	8.55591	7.93618	9.07157	9.79767	9.44537	9.4525	9.91887	9.62104	6.4336	6.36482	5.64103	6510	YTA7	hypothetical protein PRUPE_ppa000091mg [Prunus persica] &gt;EMJ15913.1 hypothetical protein PRUPE_ppa000091mg [Prunus persica]	GO:0045944;GO:0005524;GO:0031936;GO:0005634;GO:0009506;GO:0003682;GO:0016887;GO:0042393;GO:0000166	positive regulation of transcription from RNA polymerase II promoter;ATP binding;negative regulation of chromatin silencing;nucleus;plasmodesma;chromatin binding;ATPase activity;histone binding;nucleotide binding	-	-	-	-	-	KOG0730(O)(AAA+-type ATPase);KOG0732(O)(AAA+-type ATPase containing the bromodomain)	Tat-binding;Uncharacterized	Tat-binding homolog 7 OS=Saccharomyces cerevisiae (strain ATCC 204508 / S288c) GN=YTA7 PE=1 SV=2;Uncharacterized AAA domain-containing protein C31G5.19 OS=Schizosaccharomyces pombe (strain 972 / ATCC 24843) GN=SPAC31G5.19 PE=3 SV=1
PRUPE_4G173900	0	0.684187	0.0467605	0	0	0	0	0	0	0.234875	0.608858	0	4.71465	5.28066	6.33503	2.56293	2.22523	4.21403	2.11434	1.20161	1.91994	7.71681	6.9345	6.4292	5.37936	5.12492	5.70322	2.32495	3.61127	4.8575	1028	At3g15140	PREDICTED: uncharacterized exonuclease domain-containing protein At3g15140 [Prunus mume]	-	-	K18416	THEX1,ERI1	http://www.genome.jp/dbget-bin/www_bget?ko:K18416	-	-	KOG0542(L)(Predicted exonuclease)	Uncharacterized	Uncharacterized exonuclease domain-containing protein At3g15140 OS=Arabidopsis thaliana GN=At3g15140 PE=2 SV=1
PRUPE_4G174000	4.08614	2.73281	3.82422	5.12715	5.88564	6.24961	7.00298	7.23241	7.73715	10.0315	9.91603	10.229	2.08027	2.02363	0.777007	0.55928	0.312163	0.565897	1.24887	0.490377	0.844979	1.12264	1.09226	0.171793	1.45575	1.08149	1.04074	0.66266	1.2202	0.605715	1374	MMS21	PREDICTED: uncharacterized exonuclease domain-containing protein At3g15140 [Prunus mume];unnamed protein product, partial [Vitis vinifera]	GO:0005634;GO:0060250;GO:0032876;GO:0010082;GO:0016925;GO:0048509;GO:0030915;GO:0045931;GO:0080038;GO:0006974;GO:0008270;GO:0000724;GO:0008284;GO:0019789	nucleus;germ-line stem-cell niche homeostasis;negative regulation of DNA endoreduplication;regulation of root meristem growth;protein sumoylation;regulation of meristem development;Smc5-Smc6 complex;positive regulation of mitotic cell cycle;positive regulation of cytokinin-activated signaling pathway;cellular response to DNA damage stimulus;zinc ion binding;double-strand break repair via homologo…	K18416	THEX1,ERI1	http://www.genome.jp/dbget-bin/www_bget?ko:K18416	-	-	KOG0542(L)(Predicted exonuclease)	E3;Uncharacterized	E3 SUMO-protein ligase MMS21 OS=Arabidopsis thaliana GN=MMS21 PE=1 SV=1;Uncharacterized exonuclease domain-containing protein At3g15140 OS=Arabidopsis thaliana GN=At3g15140 PE=2 SV=1
PRUPE_4G174100	38.7119	35.4179	32.9857	107.301	112.056	116.816	139.593	154.272	131.079	240.978	241.053	270.08	190.057	189.722	188.006	84.4629	84.2238	83.8321	109.48	121.949	117.439	109.139	112.479	113.197	104.216	102.378	106.724	157.833	162.183	145.688	954	At4g28440	EMJ13380.1 hypothetical protein PRUPE_ppa012670mg [Prunus persica];hypothetical protein PRUPE_ppa012670mg [Prunus persica] &gt	-	-	K07466	RFA1,RPA1,rpa	http://www.genome.jp/dbget-bin/www_bget?ko:K07466	DNA replication;Homologous recombination;Mismatch repair;Nucleotide excision repair	ko03030,ko03440,ko03430,ko03420	-	Uncharacterized	Uncharacterized protein At4g28440 OS=Arabidopsis thaliana GN=At4g28440 PE=1 SV=1
PRUPE_4G174200	1.1929	0.533722	0.573855	5.78206	4.07748	5.75461	5.52386	5.24345	5.3937	8.62585	9.28326	9.45332	5.13951	5.91378	3.35559	1.90683	1.77383	2.02126	8.23202	6.31609	6.33797	4.83001	4.24122	3.12382	3.9901	3.79899	5.3225	6.11892	4.1602	7.14195	1209	-	-	-	-	-	-	-	-	-	-	-	-
PRUPE_4G174300	11.9618	10.1973	11.4637	14.8661	11.5343	13.4777	17.4234	17.1928	16.6454	2.00002	1.7709	2.42962	5.56952	5.75405	6.71786	15.0579	16.6983	14.4818	16.1574	13.4207	15.5571	16.8585	16.362	14.2118	13.4224	12.4141	11.5874	10.4589	8.02337	9.65435	2209	DAAT	PREDICTED: D-amino-acid transaminase, chloroplastic-like [Prunus mume]	GO:0008152;GO:0003824	metabolic process;catalytic activity	K18482	ADCL	http://www.genome.jp/dbget-bin/www_bget?ko:K18482	Folate biosynthesis	ko00790	-	D-amino-acid	D-amino-acid transaminase, chloroplastic OS=Arabidopsis thaliana GN=DAAT PE=1 SV=1
PRUPE_4G174400	3.37628	3.38314	3.46241	3.95136	3.48999	3.75816	3.63905	3.84513	3.56411	2.84534	2.42554	2.89392	3.03106	2.25381	2.3598	2.09182	3.12385	2.45522	4.53402	3.85163	4.04109	4.47882	5.65586	4.49778	3.25835	2.1279	3.77839	4.97349	4.83763	4.67825	3936	At5g53970	hypothetical protein PRUPE_ppa006368mg [Prunus persica] &gt;EMJ12993.1 hypothetical protein PRUPE_ppa006368mg [Prunus persica];XP_007211794.1 hypothetical protein PRUPE_ppa006368mg [Prunus persica] &gt;EMJ12992.1 hypothetical protein PRUPE_ppa006368mg [Prunus persica] &gt	GO:0009058;GO:0003824;GO:0004838;GO:0010189;GO:0030170;GO:0008483;GO:0006520	biosynthetic process;catalytic activity;L-tyrosine:2-oxoglutarate aminotransferase activity;vitamin E biosynthetic process;pyridoxal phosphate binding;transaminase activity;cellular amino acid metabolic process	K00815	TAT	http://www.genome.jp/dbget-bin/www_bget?ko:K00815	Cysteine and methionine metabolism;Phenylalanine metabolism;Phenylalanine, tyrosine and tryptophan biosynthesis;Tyrosine metabolism;Isoquinoline alkaloid biosynthesis;Tropane, piperidine and pyridine alkaloid biosynthesis;Ubiquinone and other terpenoid-quinone biosynthesis;Biosynthesis of amino acids	ko00270,ko00360,ko00400,ko00350,ko00950,ko00960,ko00130,ko01230	KOG0258(E)(Alanine aminotransferase);KOG0257(E)(Kynurenine aminotransferase, glutamine transaminase K)	Probable	Probable aminotransferase TAT2 OS=Arabidopsis thaliana GN=At5g53970 PE=2 SV=1
PRUPE_4G174500	0.186848	0.354661	0.119846	0.84332	0.803718	0.757903	0.690658	0.483407	0.530091	1.67722	1.74568	1.07384	0	0.1601	0	0.39823	0	0	0	0	0.140387	1.19904	0	0	0	0	0	0.13762	0	0.503175	827	At1g65750	PREDICTED: putative ribonuclease H protein At1g65750 [Prunus mume]	GO:0005739;GO:0004523;GO:0003676	mitochondrion;RNA-DNA hybrid ribonuclease activity;nucleic acid binding	-	-	-	-	-	-	Putative	Putative ribonuclease H protein At1g65750 OS=Arabidopsis thaliana GN=At1g65750 PE=3 SV=1
PRUPE_4G174600	0	0	0	0	0	0	0	0	0	0.179089	0.142746	0.18467	0	0	0	0	0	0	0	0	0	0	0	0	0	0	0	0	0	0	2946	LECRK91	hypothetical protein PRUPE_ppa022345mg [Prunus persica] &gt;EMJ12528.1 hypothetical protein PRUPE_ppa022345mg [Prunus persica]	GO:0005524;GO:0004672;GO:0030246;GO:0006468;GO:0004674;GO:0016020;GO:0016021;GO:0000166	ATP binding;protein kinase activity;carbohydrate binding;protein phosphorylation;protein serine/threonine kinase activity;membrane;integral component of membrane;nucleotide binding	-	-	-	-	-	-	L-type	L-type lectin-domain containing receptor kinase IX.1 OS=Arabidopsis thaliana GN=LECRK91 PE=1 SV=1
PRUPE_4G174700	4.92751	4.99801	5.77789	3.40206	3.47737	2.99808	2.95537	2.47567	2.62114	1.99655	1.94913	2.30862	7.05887	1.78121	1.91499	8.86106	11.1128	9.13194	1.36797	1.84643	1.38834	8.56398	5.04744	4.5868	6.85906	5.45197	5.55746	4.93355	2.14806	4.04308	669	Vcpkmt	PREDICTED: protein-lysine methyltransferase METTL21B [Prunus mume]	-	-	-	-	-	-	-	KOG2793(A)(Putative N2,N2-dimethylguanosine tRNA methyltransferase)	Protein-lysine	Protein-lysine methyltransferase METTL21D OS=Mus musculus GN=Vcpkmt PE=2 SV=2
PRUPE_4G174800	0.222293	0.175961	0.167232	0.101594	0.145379	0.258517	0.263586	0.21414	0.246561	0.382358	0.331772	0.260596	0.745547	0.595739	0.640485	0.699752	0.321644	0.624733	1.58706	1.22107	1.17537	0.537055	0.562719	1.23907	0.176467	0.303909	0.0536174	0.853482	0.718436	0.624111	2667	LECRK91	EMJ14032.1 hypothetical protein PRUPE_ppa020749mg [Prunus persica];hypothetical protein PRUPE_ppa020749mg [Prunus persica] &gt	GO:0005524;GO:0004672;GO:0030246;GO:0004674;GO:0006468;GO:0016020;GO:0000166;GO:0016021	ATP binding;protein kinase activity;carbohydrate binding;protein serine/threonine kinase activity;protein phosphorylation;membrane;nucleotide binding;integral component of membrane	-	-	-	-	-	-	L-type	L-type lectin-domain containing receptor kinase IX.1 OS=Arabidopsis thaliana GN=LECRK91 PE=1 SV=1
PRUPE_4G174900	0	0	0	0	0	0	0	0	0	0	0	0	0	0	0	0	0	0	0	0	0	0	0	0	0	0	0	0	0	0	2046	#N/A	#N/A	#N/A	#N/A	#N/A	#N/A	#N/A	#N/A	#N/A	#N/A	#N/A	#N/A
PRUPE_4G175000	0	0	0	0	0	0	0	0	0	0	0	0	0	0	0	0	0	0	0	0	0	0	0	0	0	0	0	0	0	0	1533	#N/A	#N/A	#N/A	#N/A	#N/A	#N/A	#N/A	#N/A	#N/A	#N/A	#N/A	#N/A
PRUPE_4G175100	0.200743	0.120454	0.0610552	0.934695	0.682417	1.10685	0.2887	0.32836	0.315061	0.0664575	0.0573762	0.0317139	0	0	0.0438443	0.49592	0.469719	0.31932	0.0469802	0.368941	0.572157	0.135744	0.564972	0.533158	0.19328	0.110955	0.234904	0.18696	0	0.384511	2435	LECRK91	EMJ14764.1 hypothetical protein PRUPE_ppa015760mg [Prunus persica];hypothetical protein PRUPE_ppa015760mg [Prunus persica] &gt	GO:0030246;GO:0006468;GO:0004674;GO:0016020;GO:0016021;GO:0000166;GO:0005524;GO:0004672	carbohydrate binding;protein phosphorylation;protein serine/threonine kinase activity;membrane;integral component of membrane;nucleotide binding;ATP binding;protein kinase activity	-	-	-	-	-	-	L-type	L-type lectin-domain containing receptor kinase IX.1 OS=Arabidopsis thaliana GN=LECRK91 PE=1 SV=1
PRUPE_4G175200	0.0235842	0	0	0	0	0	0	0	0	0	0	0	0	0	0	0	0	0	0	0	0	0	0	0	0.0538733	0	0	0	0	0	2184	At1g56140	PREDICTED: LOW QUALITY PROTEIN: uncharacterized protein LOC103325393 [Prunus mume]	-	-	-	-	-	-	-	-	Probable	Probable LRR receptor-like serine/threonine-protein kinase At1g56140 OS=Arabidopsis thaliana GN=At1g56140 PE=2 SV=2
PRUPE_4G175300	0	0	0	0	0.0267971	0	0	0	0	0	0	0	0	0	0	0	0	0	0	0	0	0	0.0605052	0	0	0	0	0	0	0	2067	LECRK91	hypothetical protein PRUPE_ppa015760mg [Prunus persica] &gt;EMJ14764.1 hypothetical protein PRUPE_ppa015760mg [Prunus persica]	GO:0004672;GO:0005524;GO:0016021;GO:0000166;GO:0016020;GO:0006468;GO:0004674;GO:0030246	protein kinase activity;ATP binding;integral component of membrane;nucleotide binding;membrane;protein phosphorylation;protein serine/threonine kinase activity;carbohydrate binding	-	-	-	-	-	-	L-type	L-type lectin-domain containing receptor kinase IX.1 OS=Arabidopsis thaliana GN=LECRK91 PE=1 SV=1
PRUPE_4G175400	0	0	0	0	0	0	0	0	0	0	0	0	0	0	0	0	0	0	0	0	0	0	0	0	0	0	0	0	0	0	867	#N/A	#N/A	#N/A	#N/A	#N/A	#N/A	#N/A	#N/A	#N/A	#N/A	#N/A	#N/A
PRUPE_4G175500	0	0	0	0	0	0	0	0	0	0	0	0	0	0	0	0	0	0	0	0	0	0	0	0	0	0	0	0	0	0	990	LECRK91	PREDICTED: L-type lectin-domain containing receptor kinase IX.1-like, partial [Malus domestica]	GO:0000166;GO:0016021;GO:0016020;GO:0004674;GO:0006468;GO:0030246;GO:0004672;GO:0005524	nucleotide binding;integral component of membrane;membrane;protein serine/threonine kinase activity;protein phosphorylation;carbohydrate binding;protein kinase activity;ATP binding	-	-	-	-	-	-	L-type	L-type lectin-domain containing receptor kinase IX.1 OS=Arabidopsis thaliana GN=LECRK91 PE=1 SV=1
PRUPE_4G175600	0.225582	0.142727	0.192921	0.237329	0.646885	0.183003	0.448986	0.111165	0.479984	0.574974	0.407916	0.432151	0.725684	0.902016	1.03903	0.854725	0.904438	0.486471	0.22267	0.819682	1.18642	1.87653	0.182576	1.32093	1.6604	2.62944	1.60046	0.830744	0.699295	0.354365	2055	LECRK91	PREDICTED: L-type lectin-domain containing receptor kinase IX.1-like, partial [Malus domestica]	GO:0004672;GO:0005524;GO:0016021;GO:0000166;GO:0016020;GO:0006468;GO:0004674;GO:0030246	protein kinase activity;ATP binding;integral component of membrane;nucleotide binding;membrane;protein phosphorylation;protein serine/threonine kinase activity;carbohydrate binding	-	-	-	-	-	-	L-type	L-type lectin-domain containing receptor kinase IX.1 OS=Arabidopsis thaliana GN=LECRK91 PE=1 SV=1
PRUPE_4G175700	0.224272	0.113519	0.383601	0.576769	0.803912	0.818733	2.01934	1.46439	1.72321	1.44152	1.32929	1.30761	1.02208	0.768668	1.3429	1.85886	1.59087	1.18225	1.43895	1.19522	1.96589	2.66519	3.75132	2.68361	4.21228	4.05197	4.28924	2.4227	1.44841	1.30857	2067	LECRK91	PREDICTED: L-type lectin-domain containing receptor kinase IX.1-like, partial [Malus domestica]	GO:0005524;GO:0004672;GO:0030246;GO:0006468;GO:0004674;GO:0016020;GO:0016021;GO:0000166	ATP binding;protein kinase activity;carbohydrate binding;protein phosphorylation;protein serine/threonine kinase activity;membrane;integral component of membrane;nucleotide binding	-	-	-	-	-	-	L-type	L-type lectin-domain containing receptor kinase IX.1 OS=Arabidopsis thaliana GN=LECRK91 PE=1 SV=1
PRUPE_4G175800	0.216016	0.191345	0.115462	0.45453	0.387159	0.496521	1.24889	1.30403	1.50657	0.0478776	0.043402	0.0359848	0.231637	0.123395	0.248744	0.358085	0.066622	0.310562	0.106614	0.209313	0.432806	0.410732	0.466223	0.824943	0.493445	0.0629486	0.199904	0.106069	0.446428	0.242385	2146	NAC098	EMJ14565.1 hypothetical protein PRUPE_ppa026810mg [Prunus persica];hypothetical protein PRUPE_ppa026810mg [Prunus persica] &gt	GO:0006351;GO:0003677;GO:0006355;GO:0005634	transcription, DNA-templated;DNA binding;regulation of transcription, DNA-templated;nucleus	-	-	-	-	-	-	Protein	Protein CUP-SHAPED COTYLEDON 2 OS=Arabidopsis thaliana GN=NAC098 PE=1 SV=1
PRUPE_4G175900	40.9476	40.771	37.9738	38.9135	41.3363	37.7806	52.2914	53.452	52.2984	89.527	87.9371	90.4634	81.3414	86.0518	86.4593	39.2187	35.8343	42.1309	61.1562	62.9689	63.138	68.9536	66.7309	63.7596	66.5791	62.8008	71.0957	69.2438	72.9819	67.5592	1951	-	PREDICTED: uncharacterized protein LOC103326066 [Prunus mume]	GO:0008540;GO:0070682;GO:0043248	proteasome regulatory particle, base subcomplex;proteasome regulatory particle assembly;proteasome assembly	K06692	PSMD5	http://www.genome.jp/dbget-bin/www_bget?ko:K06692	-	-	-	-	-
PRUPE_4G176000	22.8399	24.0982	22.9344	36.5686	33.708	43.1274	30.4555	33.8824	27.9856	35.2958	37.8354	40.5403	49.2786	51.0177	46.9051	19.9191	20.2578	15.7388	18.1915	17.8575	21.5395	32.7954	32.1266	31.7612	20.0296	25.7506	21.5736	34.6888	29.6639	31.2837	981	RPS20	hypothetical protein PRUPE_ppa012008mg [Prunus persica] &gt;EMJ13317.1 hypothetical protein PRUPE_ppa012008mg [Prunus persica]	GO:0003735;GO:0005840;GO:0003723;GO:0009570;GO:0005622;GO:0009507;GO:0006412;GO:0009941;GO:0016020	structural constituent of ribosome;ribosome;RNA binding;chloroplast stroma;intracellular;chloroplast;translation;chloroplast envelope;membrane	K02968	RP-S20,rpsT	http://www.genome.jp/dbget-bin/www_bget?ko:K02968	Ribosome	ko03010	-	30S	30S ribosomal protein S20, chloroplastic OS=Arabidopsis thaliana GN=RPS20 PE=2 SV=1
PRUPE_4G176100	1.10956	0.849013	1.11756	0.747826	0.87624	0.886065	1.12392	0.826583	0.959107	0.224788	0.595649	0.441871	0.752918	0.935868	0.646817	1.58885	1.87676	1.53288	1.03962	0.944938	0.781556	1.40922	2.65199	1.70816	1.86132	1.77328	2.3103	1.14923	1.16892	1.08549	2971	At3g15200	PREDICTED: putative pentatricopeptide repeat-containing protein At3g15200, partial [Prunus mume]	-	-	-	-	-	-	-	-	Putative	Putative pentatricopeptide repeat-containing protein At3g15200 OS=Arabidopsis thaliana GN=At3g15200 PE=3 SV=1
PRUPE_4G176200	8.99549	9.30891	9.73654	59.7865	27.9506	35.7862	88.6108	87.9923	78.9075	18.8496	18.8471	22.2398	45.1808	45.0237	36.0351	32.2608	30.971	35.6269	16.1366	20.5547	19.3988	16.5592	27.302	19.6208	26.5746	29.9439	30.9768	36.9817	33.7846	29.0869	1191	ERF4	EMJ13188.1 hypothetical protein PRUPE_ppa010982mg [Prunus persica];hypothetical protein PRUPE_ppa010982mg [Prunus persica] &gt	GO:0003700;GO:0006351;GO:0006355;GO:0003677;GO:0005634	transcription factor activity, sequence-specific DNA binding;transcription, DNA-templated;regulation of transcription, DNA-templated;DNA binding;nucleus	K09286	EREBP	http://www.genome.jp/dbget-bin/www_bget?ko:K09286	-	-	-	Ethylene-responsive	Ethylene-responsive transcription factor 4 OS=Arabidopsis thaliana GN=ERF4 PE=1 SV=1
PRUPE_4G176300	52.2296	53.7289	48.0414	36.794	34.5038	42.2381	31.6231	36.6675	30.7149	16.4262	17.501	18.5435	13.1397	13.4933	15.2321	31.1856	35.8793	29.5735	27.1055	27.7522	25.7343	35.0888	36.8024	34.279	29.6771	22.3712	23.6811	15.5132	18.764	23.1917	785	At5g53940	hypothetical protein PRUPE_ppa013293mg [Prunus persica] &gt;EMJ13419.1 hypothetical protein PRUPE_ppa013293mg [Prunus persica]	GO:0016020;GO:0016021	membrane;integral component of membrane	-	-	-	-	-	KOG3399(R)(Predicted Yippee-type zinc-binding protein)	Protein	Protein yippee-like At5g53940 OS=Arabidopsis thaliana GN=At5g53940 PE=2 SV=1
PRUPE_4G176400	22.5258	19.5536	19.2818	19.6275	24.1795	17.5966	17.7205	13.5721	19.1978	13.5287	12.2273	10.4125	22.211	22.041	22.5426	32.9901	32.2801	35.8839	21.1243	18.7827	18.9139	31.1498	30.6108	28.7471	45.1283	42.6255	44.0471	21.5563	22.1609	21.6784	2529	-	PREDICTED: G patch domain-containing protein 8 [Prunus mume]	-	-	-	-	-	-	-	-	-	-
PRUPE_4G176500	2.24528	2.10047	1.85162	1.1811	0.977293	1.56127	1.89244	1.36332	1.84841	1.46627	1.01503	1.1822	2.51513	2.1987	3.04714	4.21569	3.04193	3.91971	2.5527	2.03963	2.47022	5.88917	3.82916	5.57342	6.89958	7.78138	8.38544	1.77185	1.74007	2.10546	1927	prmA	EMJ15652.1 hypothetical protein PRUPE_ppa024397mg [Prunus persica];hypothetical protein PRUPE_ppa024397mg [Prunus persica] &gt	GO:0006479;GO:0008276	protein methylation;protein methyltransferase activity	-	-	-	-	-	-	Ribosomal	Ribosomal protein L11 methyltransferase OS=Chromobacterium violaceum (strain ATCC 12472 / DSM 30191 / JCM 1249 / NBRC 12614 / NCIMB 9131 / NCTC 9757) GN=prmA PE=3 SV=1
PRUPE_4G176600	3.33531	4.01432	3.02663	7.33699	7.41788	8.20955	7.20959	7.56439	7.21771	5.48126	6.20253	5.31302	8.87013	11.0092	7.93439	11.3898	8.94225	9.31777	8.41771	7.35421	7.60332	10.4585	12.4236	9.46606	12.8135	11.133	13.5737	5.77853	7.22579	7.9612	1359	PRA1H	hypothetical protein PRUPE_ppa010956mg [Prunus persica] &gt;EMJ13185.1 hypothetical protein PRUPE_ppa010956mg [Prunus persica]	GO:0016021;GO:0016020	integral component of membrane;membrane	-	-	-	-	-	-	PRA1	PRA1 family protein H OS=Arabidopsis thaliana GN=PRA1H PE=2 SV=1
PRUPE_4G176700	7.79001	7.37341	7.64528	12.0057	14.5548	10.8269	12.6565	11.9162	13.2076	10.4071	11.0949	9.54063	12.3519	11.1843	10.5573	12.2717	11.9323	11.1246	16.6937	14.9956	15.0337	12.0099	15.7833	14.6557	10.2959	13.3926	11.8622	12.4347	12.0845	10.1821	3954	Stk24	PREDICTED: germinal center kinase 1 [Prunus mume]	-	-	K08838	STK24_25_MST4	http://www.genome.jp/dbget-bin/www_bget?ko:K08838	-	-	KOG0201(T)(Serine/threonine protein kinase);KOG0574(T)(STE20-like serine/threonine kinase MST)	Serine/threonine-protein;Serine/threonine-protein	Serine/threonine-protein kinase 24 OS=Rattus norvegicus GN=Stk24 PE=2 SV=1;Serine/threonine-protein kinase svkA OS=Dictyostelium discoideum GN=svkA PE=1 SV=1
PRUPE_5G000300	7.64769	6.72459	7.01553	19.3851	24.9665	16.0361	15.3124	12.1022	15.855	8.3558	8.09453	6.9575	11.3176	11.3776	11.5386	20.9871	21.1011	21.3141	28.2749	26.3431	26.9886	38.0082	38.0024	37.0962	25.5581	28.0036	25.2096	12.7847	13.919	12.5155	5644	CESA3	PREDICTED: probable cellulose synthase A catalytic subunit 3 [UDP-forming] [Prunus mume]	GO:0030244;GO:0008270;GO:0046872;GO:0016020;GO:0005886;GO:0016021;GO:0016760;GO:0071555;GO:0016757;GO:0016740	cellulose biosynthetic process;zinc ion binding;metal ion binding;membrane;plasma membrane;integral component of membrane;cellulose synthase (UDP-forming) activity;cell wall organization;transferase activity, transferring glycosyl groups;transferase activity	K10999	CESA	http://www.genome.jp/dbget-bin/www_bget?ko:K10999	-	-	-	Probable;Probable	Probable cellulose synthase A catalytic subunit 3 [UDP-forming] OS=Oryza sativa subsp. japonica GN=CESA3 PE=2 SV=1;Probable cellulose synthase A catalytic subunit 5 [UDP-forming] OS=Oryza sativa subsp. japonica GN=CESA5 PE=2 SV=1
PRUPE_5G000400	18.4992	17.6548	19.4025	30.1961	32.4867	30.192	15.746	16.11	16.6823	5.16696	5.00699	5.50533	5.5073	5.45939	4.89578	20.2213	18.5669	21.1454	15.2529	14.0641	17.2249	14.5631	11.3257	13.5987	10.111	9.42229	12.3435	5.39455	7.15295	7.89757	2595	At1g76660	PREDICTED: uncharacterized protein At1g76660 isoform X1 [Prunus mume]	-	-	-	-	-	-	-	-	Uncharacterized	Uncharacterized protein At1g76660 OS=Arabidopsis thaliana GN=At1g76660 PE=2 SV=1
PRUPE_5G000500	0	0	0	0	0	0	0	0	0	0	0	0	0	0	0	0	0	0	0	0	0	0	0	0	0	0	0	0	0	0	705	#N/A	#N/A	#N/A	#N/A	#N/A	#N/A	#N/A	#N/A	#N/A	#N/A	#N/A	#N/A
PRUPE_5G000600	1.56924	0.841017	0.710487	1.06826	0.397058	1.34793	7.55897	9.10912	6.97253	15.467	10.5993	12.5246	0.890848	1.18641	0.956638	0.786944	0.76866	0.199064	2.46014	2.21373	2.28871	0.197453	0.22413	0.423017	0.210859	0.242092	0	3.46739	1.28768	4.1016	558	CML37	hypothetical protein PRUPE_ppa012065mg [Prunus persica] &gt;EMJ10855.1 hypothetical protein PRUPE_ppa012065mg [Prunus persica]	GO:0005509	calcium ion binding	K13448	CML	http://www.genome.jp/dbget-bin/www_bget?ko:K13448	Plant-pathogen interaction	ko04626	-	Calcium-binding	Calcium-binding protein CML37 OS=Arabidopsis thaliana GN=CML37 PE=2 SV=1
PRUPE_5G000700	0	0	0.137657	0	0	0	0	0	0	0	0	0	0	0	0	0.304941	0	0	0	0	0	0	0	0	0	0	0	0	0	0	360	SPAC4A8.02c	hypothetical protein PRUPE_ppa012129mg [Prunus persica] &gt;EMJ10860.1 hypothetical protein PRUPE_ppa012129mg [Prunus persica]	-	-	-	-	-	-	-	KOG3267(S)(Uncharacterized conserved protein)	UPF0047	UPF0047 protein C4A8.02c OS=Schizosaccharomyces pombe (strain 972 / ATCC 24843) GN=SPAC4A8.02c PE=3 SV=1
PRUPE_5G000800	109.075	116.004	116.285	137.185	124.76	119.994	137.73	142.014	128.175	67.5262	78.9455	78.5862	82.4058	80.0082	69.6514	214.391	238.998	204.573	128.1	112.657	115.231	103.109	103.529	111.206	102.936	103.158	96.3514	77.5381	70.6998	78.1071	935	yjbQ	hypothetical protein PRUPE_ppa012129mg [Prunus persica] &gt;EMJ10860.1 hypothetical protein PRUPE_ppa012129mg [Prunus persica]	-	-	-	-	-	-	-	-	UPF0047	UPF0047 protein YjbQ OS=Escherichia coli O157:H7 GN=yjbQ PE=3 SV=1
PRUPE_5G000900	1.2797	1.14164	1.27226	4.17364	5.09171	4.23048	4.60287	4.35132	5.08273	4.25447	4.33885	4.01306	3.65358	4.44085	4.8186	3.86385	4.20328	4.4615	5.11588	5.25445	5.57665	5.29224	4.71257	8.30795	5.16434	6.09712	4.08565	6.22077	5.50423	4.17849	2415	phoD	PREDICTED: uncharacterized protein LOC103336593 [Prunus mume]	GO:0016020;GO:0016021	membrane;integral component of membrane	K01113	phoD	http://www.genome.jp/dbget-bin/www_bget?ko:K01113	Folate biosynthesis	ko00790	-	Alkaline	Alkaline phosphatase D OS=Bacillus subtilis (strain 168) GN=phoD PE=1 SV=3
PRUPE_5G001000	0.758105	0.740045	0.812743	2.36996	1.81681	1.26517	3.47353	2.20951	2.23525	2.74362	2.27172	2.33814	1.09745	1.22492	0.853009	2.35438	1.20245	1.49474	4.52199	4.39174	3.75934	1.62164	1.41999	1.09188	0.593739	0.738494	1.32294	4.30743	3.02155	3.01858	2378	LYK5	PREDICTED: protein LYK5 [Prunus mume]	GO:0016020;GO:0016310;GO:0016021;GO:0006468;GO:0016301;GO:0004672;GO:0005524	membrane;phosphorylation;integral component of membrane;protein phosphorylation;kinase activity;protein kinase activity;ATP binding	-	-	-	-	-	-	Protein	Protein LYK5 OS=Arabidopsis thaliana GN=LYK5 PE=2 SV=1
PRUPE_5G001100	4.00384	3.9285	3.8166	4.47155	6.34575	4.94712	9.37368	7.86797	10.1837	8.74847	7.69675	7.58197	11.1463	13.0788	12.0013	10.1613	10.0192	10.7863	12.9965	13.7785	11.7461	16.6019	15.3152	15.836	18.7422	19.289	19.3582	13.9917	12.4881	12.5654	4181	SKI3	PREDICTED: tetratricopeptide repeat protein SKI3 [Prunus mume]	-	-	K12600	SKI3,TTC37	http://www.genome.jp/dbget-bin/www_bget?ko:K12600	RNA degradation	ko03018	KOG1127(A)(TPR repeat-containing protein)	Tetratricopeptide	Tetratricopeptide repeat protein SKI3 OS=Arabidopsis thaliana GN=SKI3 PE=1 SV=1
PRUPE_5G001200	0	0	0	0	0	0	0	0	0	0	0	0	0	0	0	0	0	0	0	0	0	0.374758	0	0	0	0	0	0	0	0	882	#N/A	#N/A	#N/A	#N/A	#N/A	#N/A	#N/A	#N/A	#N/A	#N/A	#N/A	#N/A
PRUPE_5G001300	4.20521	4.33598	4.42536	11.7521	11.0015	12.2479	9.25475	8.69639	9.56705	8.86684	9.54292	9.45579	4.97949	5.56561	5.90491	15.9217	15.0773	16.2739	14.623	14.5201	12.6432	19.3382	18.1386	20.1925	12.0031	10.8256	12.3383	5.11986	4.82785	4.06613	4068	-	PREDICTED: uncharacterized protein LOC103336597 [Prunus mume] &gt;hypothetical protein PRUPE_ppa010025mg [Prunus persica] &gt;XP_016651392.1 PREDICTED: uncharacterized protein LOC103336597 [Prunus mume];EMJ20012.1 hypothetical protein PRUPE_ppa010025mg [Prunus persica]	-	-	-	-	-	-	-	-	-	-
PRUPE_5G001400	0	0.0576803	0.0487281	0.532842	0.490173	0.246523	0.21601	0.168469	0.269411	0.303084	0.274751	0.379663	0.855372	0.390569	0.314929	0.971493	0.562323	0.982987	0.674907	1.43545	1.36991	2.27508	0.737843	0.464196	1.85108	0.265659	1.54668	0	0.235505	0	1017	-	XP_016651392.1 PREDICTED: uncharacterized protein LOC103336597 [Prunus mume];PREDICTED: uncharacterized protein LOC103336597 [Prunus mume] &gt	-	-	-	-	-	-	-	-	-	-
PRUPE_5G001500	13.2023	10.074	11.1643	9.48088	9.35427	11.0072	6.08174	3.32647	6.10231	1.67524	2.49294	1.33532	0.817588	0.580715	0.468249	13.2409	15.0495	14.8591	5.51914	6.40286	6.87435	13.2891	8.50218	12.1645	5.16049	4.44367	3.7631	0.748762	0.262619	1.1407	456	-	hypothetical protein PRUPE_ppa010025mg [Prunus persica] &gt;EMJ20012.1 hypothetical protein PRUPE_ppa010025mg [Prunus persica]	-	-	-	-	-	-	-	-	-	-
PRUPE_5G001600	0.384961	0.0876845	0.0740755	0.324006	0.0827945	0.0936899	0.459724	0.170736	0.409553	0.537532	0.487283	0.461725	0	0	0.159583	0.164094	0	0	1.36797	2.51786	2.25606	0	0	0.176415	0.703493	0.201925	0	1.36098	2.86408	0.933018	669	-	hypothetical protein PRUPE_ppa020532mg [Prunus persica] &gt;EMJ12210.1 hypothetical protein PRUPE_ppa020532mg [Prunus persica]	-	-	-	-	-	-	-	-	-	-
PRUPE_5G001700	36.1947	35.1156	37.8442	15.7678	15.1613	12.7592	14.9318	15.3041	16.2283	17.5477	15.1307	19.8276	14.8642	14.5423	12.5854	45.1362	44.0669	43.4985	12.4988	15.3043	13.8866	24.5194	21.5752	24.0251	35.724	36.8986	33.1386	10.8642	10.123	10.8877	1739	-	hypothetical protein PRUPE_ppa010445mg [Prunus persica] &gt;EMJ10712.1 hypothetical protein PRUPE_ppa010445mg [Prunus persica]	-	-	-	-	-	-	-	-	-	-
PRUPE_5G001800	0.280824	0.239867	0.24767	4.06241	4.58014	2.81925	2.11598	1.81635	2.11624	0.256747	0.105794	0.263142	0.225849	0.180468	0.194022	3.54125	3.11794	3.07848	2.96257	2.24491	5.01114	11.7638	11.9325	11.2606	4.65077	3.49841	1.94908	0.465382	0.108818	0.378124	2201	GALS1	hypothetical protein PRUPE_ppa025548mg [Prunus persica] &gt;EMJ10041.1 hypothetical protein PRUPE_ppa025548mg [Prunus persica]	GO:0016020;GO:0048531;GO:0042546;GO:0016021;GO:0045489;GO:0005794	membrane;beta-1,3-galactosyltransferase activity;cell wall biogenesis;integral component of membrane;pectin biosynthetic process;Golgi apparatus	-	-	-	-	-	-	Galactan	Galactan beta-1,4-galactosyltransferase GALS1 OS=Arabidopsis thaliana GN=GALS1 PE=2 SV=2
PRUPE_5G001900	21.009	20.4056	19.122	9.14261	9.47334	7.94558	9.5917	9.30454	9.98178	3.72645	3.47524	3.69563	4.32005	4.63334	5.41845	14.7813	13.8166	11.7127	10.1539	9.2908	8.17948	9.42202	7.79659	10.038	4.90815	5.47864	6.16398	5.03779	4.46823	4.96651	4315	SPP2	PREDICTED: sucrose-phosphatase 2-like isoform X1 [Prunus mume]	GO:0000287;GO:0050307;GO:0016787;GO:0005986	magnesium ion binding;sucrose-phosphate phosphatase activity;hydrolase activity;sucrose biosynthetic process	-	-	-	-	-	-	Sucrose-phosphatase	Sucrose-phosphatase 2 OS=Nicotiana tabacum GN=SPP2 PE=2 SV=1
PRUPE_5G002000	1.99892	1.92691	2.36278	1.68241	1.99602	1.50289	2.04611	1.97099	2.11901	1.26741	1.28448	1.32719	1.67076	2.09202	2.29354	2.8757	3.24978	3.23303	1.99778	2.03892	1.96316	4.09258	4.52416	4.2694	3.04952	3.20166	2.57654	2.47657	1.92536	2.45119	7215	mnmG	PREDICTED: tRNA uridine 5-carboxymethylaminomethyl modification enzyme MnmG [Prunus mume]	GO:0055114;GO:0016491;GO:0008033;GO:0050660;GO:0002098	oxidation-reduction process;oxidoreductase activity;tRNA processing;flavin adenine dinucleotide binding;tRNA wobble uridine modification	K03495	gidA,mnmG,MTO1	http://www.genome.jp/dbget-bin/www_bget?ko:K03495	-	-	KOG2311(J)(NAD/FAD-utilizing protein possibly involved in translation)	tRNA;tRNA	tRNA uridine 5-carboxymethylaminomethyl modification enzyme MnmG OS=Synechocystis sp. (strain PCC 6803 / Kazusa) GN=mnmG PE=3 SV=1;tRNA uridine 5-carboxymethylaminomethyl modification enzyme MnmG OS=Trichodesmium erythraeum (strain IMS101) GN=mnmG PE=3 SV=1
PRUPE_5G002100	0	0	0	0	0	0	0	0	0	0	0	0	0	0	0	0	0	0	0	0	0	0	0	0	0	0	0	0	0	0	759	#N/A	#N/A	#N/A	#N/A	#N/A	#N/A	#N/A	#N/A	#N/A	#N/A	#N/A	#N/A
PRUPE_5G002200	0.386631	0.831723	0.867962	2.12421	2.12504	3.76385	2.93154	2.66741	2.65079	4.49886	3.68989	4.44405	0.103647	0.220856	0.267125	2.56364	2.62332	1.94548	3.53017	4.58926	4.74471	4.87029	5.7369	3.74047	2.64954	0.788668	2.02749	1.13907	1.99757	0.520591	1199	-	PREDICTED: diacylglycerol kinase theta [Prunus mume]	-	-	-	-	-	-	-	-	-	-
PRUPE_5G002300	40.0124	35.7904	42.4382	28.6677	42.4325	24.7921	33.5642	26.6191	37.1604	60.2276	60.0309	49.5757	59.0402	63.1094	59.9421	38.3164	36.8533	37.5758	58.3721	55.6983	60.716	27.6685	28.2782	28.7386	37.8248	33.4749	32.5566	70.9295	69.9522	69.5509	5117	SPL14	PREDICTED: squamosa promoter-binding-like protein 14 [Prunus mume]	GO:0005634;GO:0003677	nucleus;DNA binding	-	-	-	-	-	-	Squamosa	Squamosa promoter-binding-like protein 14 OS=Arabidopsis thaliana GN=SPL14 PE=1 SV=3
PRUPE_5G002400	4.29412	3.29307	4.43247	16.3342	24.4113	18.7484	5.64162	5.09622	5.9688	9.35125	8.17469	7.75631	3.332	3.68865	4.18188	6.1167	5.86977	7.09649	23.4353	25.8983	24.0761	6.55442	7.8067	7.4907	6.21075	6.33842	7.15887	5.50703	4.21422	5.07736	4774	BIP131	hypothetical protein PRUPE_ppa000354mg [Prunus persica] &gt;EMJ11625.1 hypothetical protein PRUPE_ppa000354mg [Prunus persica]	GO:0005773;GO:0016021;GO:0016020;GO:0005886	vacuole;integral component of membrane;membrane;plasma membrane	-	-	-	-	-	-	Proton	Proton pump-interactor BIP131 OS=Oryza sativa subsp. japonica GN=BIP131 PE=1 SV=1
PRUPE_5G002500	0	0	0	0	0	0	0	0	0	0	0	0	0	0	0	0	0	0	0	0	0	0	0	0	0	0	0	0	0	0	207	#N/A	#N/A	#N/A	#N/A	#N/A	#N/A	#N/A	#N/A	#N/A	#N/A	#N/A	#N/A
PRUPE_5G002600	0.454099	0.295521	0.374482	0.648369	0.1744	0.11841	0.110671	0.179821	0.103523	0.0970517	0.175959	0.194517	0	0.500263	0.336149	0.414781	0.540192	0.419689	0.288153	0.848587	0	0.555057	0.472535	0.594568	0.0740927	0.425339	0.0900489	0.28668	0.226236	0.458577	1588	-	PREDICTED: uncharacterized protein LOC103335848 [Prunus mume];PREDICTED: uncharacterized protein LOC103407353 [Malus domestica]	-	-	-	-	-	-	-	-	-	-
PRUPE_5G002700	28.7064	28.2366	28.7825	11.9383	11.2462	12.4664	11.3786	10.4125	10.8234	8.55029	7.52587	8.87963	12.6161	12.2528	13.7875	12.5851	12.6383	9.81901	7.90032	6.43688	8.49904	19.5552	16.8422	17.1164	12.2697	12.2213	13.5295	12.4187	11.0822	10.7049	1448	LHCB2.4	hypothetical protein PRUPE_ppa008546mg [Prunus persica] &gt;EMJ10548.1 hypothetical protein PRUPE_ppa008546mg [Prunus persica]	GO:0015979;GO:0016020;GO:0009579;GO:0046872;GO:0009765;GO:0016021;GO:0018298;GO:0009535;GO:0009507;GO:0016168;GO:0009522	photosynthesis;membrane;thylakoid;metal ion binding;photosynthesis, light harvesting;integral component of membrane;protein-chromophore linkage;chloroplast thylakoid membrane;chloroplast;chlorophyll binding;photosystem I	K14172	LHCB7	http://www.genome.jp/dbget-bin/www_bget?ko:K14172	Photosynthesis - antenna proteins	ko00196	-	Chlorophyll;Chlorophyll	Chlorophyll a-b binding protein 2.4, chloroplastic OS=Arabidopsis thaliana GN=LHCB2.4 PE=1 SV=1;Chlorophyll a-b binding protein 4, chloroplastic OS=Solanum lycopersicum GN=CAB4 PE=2 SV=1
PRUPE_5G002800	1517.46	1501.31	1388.32	196.373	176.856	177.654	131.693	147.382	122.68	54.1337	51.9454	56.7099	38.2127	33.0133	35.0853	163.653	178.493	160.304	61.8851	67.2789	56.1577	108.529	90.7956	99.6167	38.3559	38.3244	36.6628	47.6305	56.237	62.1439	1135	CP12-3	EMJ10950.1 hypothetical protein PRUPE_ppa013090mg [Prunus persica];hypothetical protein PRUPE_ppa013090mg [Prunus persica] &gt	GO:0080153;GO:0043234;GO:0009507	negative regulation of reductive pentose-phosphate cycle;protein complex;chloroplast	-	-	-	-	-	-	Calvin	Calvin cycle protein CP12-3, chloroplastic OS=Arabidopsis thaliana GN=CP12-3 PE=1 SV=1
PRUPE_5G002900	0.551271	0.627827	0.737928	0.781708	0.799012	0.729159	0.797358	0.930148	0.688483	0.167338	0.238378	0.125771	0.289142	0	0.0993586	0.715171	0.332645	0.568568	1.17112	0.470297	0.810378	1.64064	0.872948	0.93363	1.04026	0.88005	0.86504	0.847366	0.111451	0.0484093	2149	BUBR1	PREDICTED: mitotic spindle checkpoint protein BUBR1 isoform X2 [Prunus mume]	GO:0007094	mitotic spindle assembly checkpoint	K02178	BUB1	http://www.genome.jp/dbget-bin/www_bget?ko:K02178	-	-	KOG1166(D)(Mitotic checkpoint serine/threonine protein kinase)	Mitotic	Mitotic spindle checkpoint protein BUBR1 OS=Arabidopsis thaliana GN=BUBR1 PE=1 SV=2
PRUPE_5G003000	101.662	109.382	118.27	241.138	211.149	196.641	161.97	181.232	158.792	124.455	116.449	127.904	82.7682	92.5661	87.5293	68.9458	69.1884	73.3307	103.926	114.046	125.935	78.2088	83.7821	77.9151	114.566	119.829	117.656	169.665	152.637	152.856	1027	BZIP50	hypothetical protein PRUPE_ppa008311mg [Prunus persica] &gt;EMJ10529.1 hypothetical protein PRUPE_ppa008311mg [Prunus persica]	GO:0016020;GO:0005789;GO:0005634;GO:0006355;GO:0043565;GO:0016021;GO:0003700;GO:0030968	membrane;endoplasmic reticulum membrane;nucleus;regulation of transcription, DNA-templated;sequence-specific DNA binding;integral component of membrane;transcription factor activity, sequence-specific DNA binding;endoplasmic reticulum unfolded protein response	-	-	-	-	-	-	bZIP	bZIP transcription factor 50 OS=Oryza sativa subsp. japonica GN=BZIP50 PE=2 SV=1
PRUPE_5G003100	0.0785181	0.119229	0.0251811	0.0275356	0.0844353	0	0.111627	0.11666	0.0556892	0.237285	0.18931	0.274677	0	0.0672779	0	0	0	0	0.0581284	0	0	0.11197	0.0635489	0	0.837006	0.137284	0.290646	0.231325	0.243403	0.105723	1968	PCMP-E40	PREDICTED: LOW QUALITY PROTEIN: pentatricopeptide repeat-containing protein At4g32430, mitochondrial-like [Prunus mume]	-	-	-	-	-	-	-	-	Pentatricopeptide	Pentatricopeptide repeat-containing protein At4g32430, mitochondrial OS=Arabidopsis thaliana GN=PCMP-E40 PE=2 SV=1
PRUPE_5G003200	66.8109	66.95	56.978	63.2872	55.2558	67.9017	74.3949	73.803	66.3799	67.8144	67.7182	73.9591	65.5887	59.8052	67.6925	75.5723	78.7375	75.7957	75.2973	90.3253	82.0273	95.6747	105.278	101.63	70.6239	92.5056	80.6521	54.7067	51.7778	57.2927	828	snu13	XP_008237895.1 PREDICTED: NHP2-like protein 1 [Prunus mume] &gt;EMJ10962.1 hypothetical protein PRUPE_ppa013346mg [Prunus persica];XP_007209763.1 hypothetical protein PRUPE_ppa013346mg [Prunus persica] &gt;EMJ03952.1 hypothetical protein PRUPE_ppa013336mg [Prunus persica] &gt;hypothetical protein PRUPE_ppa013336mg [Prunus persica] &gt;XP_008242760.1 PREDICTED: NHP2-like protein 1 [Prunus mume] &gt	GO:0005730;GO:0003723;GO:0005840;GO:0042254;GO:0030529	nucleolus;RNA binding;ribosome;ribosome biogenesis;intracellular ribonucleoprotein complex	K12845	SNU13,NHP2L	http://www.genome.jp/dbget-bin/www_bget?ko:K12845	Spliceosome;Ribosome biogenesis in eukaryotes	ko03040,ko03008	KOG3167(A)(Box H/ACA snoRNP component, involved in ribosomal RNA pseudouridinylation)	NHP2-like	NHP2-like protein 1 OS=Xenopus tropicalis GN=snu13 PE=2 SV=1
PRUPE_5G003300	9.53384	9.68634	10.9589	7.99785	6.50213	8.70111	3.61679	4.61785	4.32406	1.02595	1.27031	1.16606	1.15012	1.28985	1.19605	3.4757	5.01407	3.35451	2.17315	1.47686	2.71447	2.36136	2.19304	2.35699	2.34975	1.8424	1.25375	0.277184	0	0.0506729	2053	-	PREDICTED: uncharacterized protein LOC103336612 [Prunus mume]	-	-	-	-	-	-	-	-	-	-
PRUPE_5G003400	583.764	523.298	546.855	67.6649	79.2419	68.6859	40.3438	37.3213	42.7494	35.4651	36.9722	35.0274	57.4306	51.7366	59.7488	122.765	115.182	118.671	49.071	46.5518	49.5682	76.2095	71.7527	72.1816	43.5702	46.2213	43.7523	54.7319	52.7336	48.634	2984	PFP-ALPHA	PREDICTED: pyrophosphate--fructose 6-phosphate 1-phosphotransferase subunit alpha [Prunus mume]	GO:0047334;GO:0005737;GO:0003872;GO:0005524;GO:0006096;GO:0016740	diphosphate-fructose-6-phosphate 1-phosphotransferase activity;cytoplasm;6-phosphofructokinase activity;ATP binding;glycolytic process;transferase activity	K00895	pfp,pfk	http://www.genome.jp/dbget-bin/www_bget?ko:K00895	Fructose and mannose metabolism;Glycolysis / Gluconeogenesis;Pentose phosphate pathway	ko00051,ko00010,ko00030	-	Pyrophosphate--fructose;Pyrophosphate--fructose	Pyrophosphate--fructose 6-phosphate 1-phosphotransferase subunit alpha OS=Solanum tuberosum GN=PFP-ALPHA PE=1 SV=2;Pyrophosphate--fructose 6-phosphate 1-phosphotransferase subunit alpha OS=Ricinus communis GN=PFP-ALPHA PE=3 SV=1
PRUPE_5G003500	0.168469	0.212564	0.343807	0.0111824	0	0	0	0	0.0125518	0	0	0	0	0	0	0	0	0	0	0	0	0	0	0	0	0	0	0.0234857	0.0741359	0.107337	4846	-	PREDICTED: uncharacterized protein LOC103343308 [Prunus mume]	-	-	-	-	-	-	-	-	-	-
PRUPE_5G003600	2.72578	2.49773	2.45672	2.06014	2.83012	1.7919	2.40528	2.18856	2.34992	0.796839	0.977298	0.598904	2.53233	1.85235	1.3962	5.40881	4.95701	5.97954	3.51401	2.76643	3.31916	3.98762	3.87973	5.20473	6.36963	6.8612	6.78456	1.90379	2.00319	1.83511	3288	FRS5	hypothetical protein PRUPE_ppa026999mg [Prunus persica] &gt;EMJ10105.1 hypothetical protein PRUPE_ppa026999mg [Prunus persica]	GO:0008270;GO:0006355	zinc ion binding;regulation of transcription, DNA-templated	-	-	-	-	-	-	Protein	Protein FAR1-RELATED SEQUENCE 5 OS=Arabidopsis thaliana GN=FRS5 PE=2 SV=1
PRUPE_5G003700	0.294162	0.23451	0.452829	3.74471	4.08067	3.83016	4.06494	3.71826	3.72415	3.7554	4.52139	4.10153	0.780701	0.378078	0.548742	0.689644	0.653207	0.634367	4.37726	4.10449	3.44786	5.03387	3.71407	3.03311	3.09099	1.23438	1.95999	0.259993	0.205176	0.356476	1751	CDKB2-2	hypothetical protein PRUPE_ppa008892mg [Prunus persica] &gt;EMJ10577.1 hypothetical protein PRUPE_ppa008892mg [Prunus persica]	GO:0004672;GO:0005524;GO:0004674;GO:0006468;GO:0000166	protein kinase activity;ATP binding;protein serine/threonine kinase activity;protein phosphorylation;nucleotide binding	K07760	CDK	http://www.genome.jp/dbget-bin/www_bget?ko:K07760	-	-	KOG0662(UT)(Cyclin-dependent kinase CDK5)	Cyclin-dependent	Cyclin-dependent kinase B2-2 OS=Arabidopsis thaliana GN=CDKB2-2 PE=1 SV=2
PRUPE_5G003800	0	0	0	0	0	0	0	0	0	0	0	0	0	0	0	0	0	0	0	0	0	0	0	0	0	0	0	0	0	0	463	#N/A	#N/A	#N/A	#N/A	#N/A	#N/A	#N/A	#N/A	#N/A	#N/A	#N/A	#N/A
PRUPE_5G003900	27.4334	25.7681	29.3868	25.8275	28.3936	24.3286	22.7967	15.3101	26.1095	10.3415	10.682	10.1155	20.7533	21.2288	22.3541	52.3371	54.4602	51.2872	27.8613	27.9388	27.8812	34.8624	35.335	38.0802	38.2634	38.301	39.6112	24.1532	22.647	22.4168	7054	RH45	PREDICTED: DEAD-box ATP-dependent RNA helicase 42 [Prunus mume] &gt;XP_008237901.1 PREDICTED: DEAD-box ATP-dependent RNA helicase 42 [Prunus mume] &gt;XP_016651282.1 PREDICTED: DEAD-box ATP-dependent RNA helicase 42 [Prunus mume];XP_016651281.1 PREDICTED: DEAD-box ATP-dependent RNA helicase 42 [Prunus mume] &gt	GO:0004386;GO:0003676;GO:0016787;GO:0005524	helicase activity;nucleic acid binding;hydrolase activity;ATP binding	K12811	DDX46,PRP5	http://www.genome.jp/dbget-bin/www_bget?ko:K12811	Spliceosome	ko03040	KOG0331(A)(ATP-dependent RNA helicase);KOG0334(A)(RNA helicase);KOG0339(A)(ATP-dependent RNA helicase)	DEAD-box	DEAD-box ATP-dependent RNA helicase 45 OS=Arabidopsis thaliana GN=RH45 PE=3 SV=1
PRUPE_5G004000	20.2464	23.2471	19.0835	6.08992	5.61847	5.8924	4.79663	5.01843	3.78976	1.52245	1.24097	1.07251	1.28636	0.953397	1.44142	5.68162	4.82574	5.69885	2.72863	2.88069	3.70977	8.28077	9.39952	10.0919	5.507	5.95796	6.43554	1.84394	1.45516	1.59184	2222	PILS1	XP_008237901.1 PREDICTED: DEAD-box ATP-dependent RNA helicase 42 [Prunus mume] &gt;PREDICTED: DEAD-box ATP-dependent RNA helicase 42 [Prunus mume] &gt;hypothetical protein PRUPE_ppa006413mg [Prunus persica] &gt;EMJ10387.1 hypothetical protein PRUPE_ppa006413mg [Prunus persica];XP_016651282.1 PREDICTED: DEAD-box ATP-dependent RNA helicase 42 [Prunus mume];XP_016651281.1 PREDICTED: DEAD-box ATP-dep…	GO:0016021;GO:0005524;GO:0016787;GO:0055085;GO:0004386;GO:0016020;GO:0003676	integral component of membrane;ATP binding;hydrolase activity;transmembrane transport;helicase activity;membrane;nucleic acid binding	K12811	DDX46,PRP5	http://www.genome.jp/dbget-bin/www_bget?ko:K12811	Spliceosome	ko03040	KOG0331(A)(ATP-dependent RNA helicase)	Protein;DEAD-box	Protein PIN-LIKES 1 OS=Arabidopsis thaliana GN=PILS1 PE=2 SV=1;DEAD-box ATP-dependent RNA helicase 45 OS=Arabidopsis thaliana GN=RH45 PE=3 SV=1
PRUPE_5G004100	1.00593	0.809741	0.740239	0.0555982	0.263299	0.34007	0.559442	0.32624	0.229062	0.509814	0.162537	0.593015	0	0.0593203	0	0.147552	0.064055	0	0.307518	0.50312	0.156049	0.0987266	0.22413	0.37014	0.0527147	0.302616	0	0.050991	0.107307	0.0466091	2232	PILS1	hypothetical protein PRUPE_ppa006413mg [Prunus persica] &gt;EMJ10387.1 hypothetical protein PRUPE_ppa006413mg [Prunus persica]	GO:0055085;GO:0016020;GO:0016021	transmembrane transport;membrane;integral component of membrane	-	-	-	-	-	-	Protein	Protein PIN-LIKES 1 OS=Arabidopsis thaliana GN=PILS1 PE=2 SV=1
PRUPE_5G004200	0.409877	0.674263	0.350532	0.0958268	0.146922	0.166256	0.31078	0.201984	0.387609	0.0454223	0.0823525	0.102418	0.109879	0.117067	0.0943951	0	0	0	0	0	0	0	0	0	0	0	0	0	0	0.367928	1131	-	PREDICTED: LEAF RUST 10 DISEASE-RESISTANCE LOCUS RECEPTOR-LIKE PROTEIN KINASE-like 2.4 isoform X2 [Prunus mume]	-	-	-	-	-	-	-	-	-	-
PRUPE_5G004300	0.534781	0.416717	0.541601	0.858749	1.45284	0.685011	1.51257	1.84129	1.70683	1.01061	0.916138	1.68794	1.62981	1.44703	1.75018	1.5597	2.03128	2.24583	2.1254	3.55912	2.47427	3.19097	2.87033	1.99928	2.63608	1.624	1.95352	0.0621923	0.523516	0.739022	1830	PILS1	hypothetical protein PRUPE_ppa006339mg [Prunus persica] &gt;EMJ10380.1 hypothetical protein PRUPE_ppa006339mg [Prunus persica]	GO:0016021;GO:0055085;GO:0016020	integral component of membrane;transmembrane transport;membrane	-	-	-	-	-	-	Protein	Protein PIN-LIKES 1 OS=Arabidopsis thaliana GN=PILS1 PE=2 SV=1
PRUPE_5G004400	0.0624338	0	0	0	0	0.151948	0	0	0	1.80583	2.08861	1.40406	0	0.641954	0.129407	0	0	0	0.693313	1.6334	0.985092	0.13355	0	0.143057	0	0.163743	0	4.27657	4.49986	5.54835	825	-	EMJ11270.1 hypothetical protein PRUPE_ppa019486mg [Prunus persica];hypothetical protein PRUPE_ppa019486mg [Prunus persica] &gt	GO:0016020;GO:0016021	membrane;integral component of membrane	-	-	-	-	-	-	-	-
PRUPE_5G004500	20.4987	19.7757	20.4056	28.1832	24.8747	26.8768	25.7559	22.4737	27.4547	21.4035	22.7656	23.9659	24.5018	25.5138	22.6082	30.9073	33.2342	34.202	26.2207	24.9193	25.3395	25.1646	28.8181	29.9244	28.7346	24.7706	25.3509	22.8547	23.0764	23.4651	2465	ARID5	EMJ10413.1 hypothetical protein PRUPE_ppa006712mg [Prunus persica];hypothetical protein PRUPE_ppa006712mg [Prunus persica] &gt	GO:0003677	DNA binding	-	-	-	-	-	-	AT-rich	AT-rich interactive domain-containing protein 5 OS=Arabidopsis thaliana GN=ARID5 PE=1 SV=1
PRUPE_5G004600	1.13435	0.909101	1.15201	0.574609	0.722865	0.511244	1.43349	1.02483	1.09507	0.272367	0.246906	0.283446	0.253412	0.215992	0.130621	2.77581	2.9737	3.12576	1.63291	0.915957	1.56252	1.16829	0.81608	1.29959	0.86373	0.991671	1.04974	2.97062	3.07688	2.58806	2452	AHL29	EMJ12016.1 hypothetical protein PRUPE_ppa020689mg [Prunus persica];hypothetical protein PRUPE_ppa020689mg [Prunus persica] &gt	-	-	-	-	-	-	-	-	AT-hook	AT-hook motif nuclear-localized protein 29 OS=Arabidopsis thaliana GN=AHL29 PE=1 SV=1
PRUPE_5G004700	0	0	0	0	0	0	0	0	0	0	0	0	0	0	0	0	0	0	0	0	0	0	0	0	0	0	0	0	0	0	612	#N/A	#N/A	#N/A	#N/A	#N/A	#N/A	#N/A	#N/A	#N/A	#N/A	#N/A	#N/A
PRUPE_5G004800	0	0	0	0	0	0	0	0	0	0	0	0	0	0	0	0	0	0	0	0	0	0	0	0	0	0	0	0	0	0	1467	#N/A	#N/A	#N/A	#N/A	#N/A	#N/A	#N/A	#N/A	#N/A	#N/A	#N/A	#N/A
PRUPE_5G004900	0.356867	0.496744	0.457797	0.0834335	0.12792	0.386011	0.0676466	0	0	0.0395479	0.0717019	0.0297242	0	0	0	0.253531	0.440249	0.940611	0	0.172897	0	0.0848183	0	0.181712	0.362307	0	0	0	0	0	1299	CCR1	PREDICTED: cinnamoyl-CoA reductase 1-like [Prunus mume]	GO:0050662;GO:0003824	coenzyme binding;catalytic activity	-	-	-	-	-	KOG1502(V)(Flavonol reductase/cinnamoyl-CoA reductase)	Cinnamoyl-CoA	Cinnamoyl-CoA reductase 1 OS=Arabidopsis thaliana GN=CCR1 PE=1 SV=1
PRUPE_5G005000	0	0	0	0	0.0451423	0	0	0	0	0	0	0.0314684	0	0.107908	0	0	0	0.181056	0	0	0	0.0897954	0	0	0	0	0	0	0	0	1227	CCR2	EMJ10561.1 hypothetical protein PRUPE_ppa008751mg [Prunus persica];hypothetical protein PRUPE_ppa008751mg [Prunus persica] &gt	GO:0050662;GO:0003824	coenzyme binding;catalytic activity	-	-	-	-	-	KOG1502(V)(Flavonol reductase/cinnamoyl-CoA reductase)	Cinnamoyl-CoA	Cinnamoyl-CoA reductase 2 OS=Arabidopsis thaliana GN=CCR2 PE=1 SV=1
PRUPE_5G005100	302.987	347.157	305.463	455.259	426.612	443.646	325.054	394.821	323.082	97.0483	97.5418	103.66	96.1111	103.931	107.893	613.999	623.722	600.911	561.835	549.787	525.418	387.804	406.55	407.329	505.469	535.921	542.205	123.689	125.99	122.189	1037	At5g19510	EMJ10780.1 hypothetical protein PRUPE_ppa011177mg [Prunus persica];hypothetical protein PRUPE_ppa011177mg [Prunus persica] &gt;XP_008237915.1 PREDICTED: elongation factor 1-beta 2-like [Prunus mume] &gt	GO:0005853;GO:0006414;GO:0006412;GO:0003746	eukaryotic translation elongation factor 1 complex;translational elongation;translation;translation elongation factor activity	K03232	EEF1B	http://www.genome.jp/dbget-bin/www_bget?ko:K03232	-	-	KOG1668(K)(Elongation factor 1 beta/delta chain)	Elongation	Elongation factor 1-beta 2 OS=Arabidopsis thaliana GN=At5g19510 PE=1 SV=1
PRUPE_5G005200	0	0.037483	0	0.0692524	0.0353927	0	0	0.0364927	0.0350148	0.098478	0.0297574	0.12336	0	0	0	0	0	0	0	0.14351	0.0741854	0	0	0	0	0.086318	0	0.0727232	0	0	1565	-	-	-	-	-	-	-	-	-	-	-	-
PRUPE_5G005300	3.34186	2.72665	3.19926	7.95883	9.77988	7.87022	5.95653	6.59967	6.06707	10.845	11.9658	10.731	12.6359	13.1634	12.475	4.99639	4.89183	5.48576	13.6257	15.2604	15.9272	8.00202	9.44643	8.41925	12.4192	11.7733	13.1089	15.8705	19.0957	17.596	3098	ARP1	EMJ10651.1 hypothetical protein PRUPE_ppa009716mg [Prunus persica];hypothetical protein PRUPE_ppa009716mg [Prunus persica] &gt	GO:0003676;GO:0000166	nucleic acid binding;nucleotide binding	-	-	-	-	-	KOG0149(R)(Predicted RNA-binding protein SEB4 (RRM superfamily));KOG4205(A)(RNA-binding protein musashi/mRNA cleavage and polyadenylation factor I complex, subunit HRP1)	Probable	Probable RNA-binding protein ARP1 OS=Arabidopsis thaliana GN=ARP1 PE=2 SV=1
PRUPE_5G005400	4.1347	3.85729	4.42242	3.56331	2.69616	3.2383	5.30915	4.95028	5.49854	7.56771	7.07901	7.25412	10.2411	8.48012	9.80084	7.21858	5.37209	7.54113	4.83573	4.12361	4.75902	7.00967	7.15569	6.39999	7.58605	10.6132	9.5861	5.39416	5.57353	4.93061	2342	SWI3B	EMJ11166.1 hypothetical protein PRUPE_ppa004958mg [Prunus persica];hypothetical protein PRUPE_ppa004958mg [Prunus persica] &gt	GO:0005634;GO:0003677	nucleus;DNA binding	K11649	SMARCC	http://www.genome.jp/dbget-bin/www_bget?ko:K11649	-	-	KOG1279(B)(Chromatin remodeling factor subunit and related transcription factors)	SWI/SNF	SWI/SNF complex subunit SWI3B OS=Arabidopsis thaliana GN=SWI3B PE=1 SV=1
PRUPE_5G005500	1.89575	2.02121	1.6687	1.27306	2.03861	3.14129	5.95224	5.14313	5.02066	2.73558	4.19388	3.84001	5.93631	6.22097	5.43418	3.18075	2.12721	2.0876	2.95622	3.60544	3.54574	10.0947	6.65965	4.99074	3.77763	3.80826	4.03126	20.1421	14.1604	14.175	1277	PPD3	PREDICTED: psbP domain-containing protein 3, chloroplastic isoform X2 [Prunus mume];EMJ10723.1 hypothetical protein PRUPE_ppa010606mg [Prunus persica];hypothetical protein PRUPE_ppa010606mg [Prunus persica] &gt	GO:0009654;GO:0009507;GO:0009535;GO:0009523;GO:0031977;GO:0009579;GO:0019898;GO:0005509;GO:0015979	photosystem II oxygen evolving complex;chloroplast;chloroplast thylakoid membrane;photosystem II;thylakoid lumen;thylakoid;extrinsic component of membrane;calcium ion binding;photosynthesis	-	-	-	-	-	-	PsbP	PsbP domain-containing protein 3, chloroplastic OS=Arabidopsis thaliana GN=PPD3 PE=1 SV=2
PRUPE_5G005600	12.4456	13.4013	14.2682	6.95476	6.39992	6.51083	9.21062	9.19968	9.56957	6.8252	6.20471	6.37958	1.87088	2.39192	1.4867	5.45382	6.5109	7.48321	9.42901	8.07249	8.12745	12.5232	12.144	9.99432	9.03368	8.33811	7.10414	5.73985	5.99447	5.83391	2657	AHL10	EMJ10458.1 hypothetical protein PRUPE_ppa007321mg [Prunus persica];hypothetical protein PRUPE_ppa007321mg [Prunus persica] &gt	GO:0003677	DNA binding	-	-	-	-	-	-	AT-hook	AT-hook motif nuclear-localized protein 10 OS=Arabidopsis thaliana GN=AHL10 PE=1 SV=2
PRUPE_5G005700	4.85051	3.97211	4.2223	4.78719	4.07349	4.38469	5.08324	4.12327	4.64433	3.17912	3.06988	3.11664	7.35609	5.04675	7.80359	8.12264	6.98826	6.62481	6.97666	5.2875	5.10216	6.37358	9.25364	7.14482	8.01982	7.02698	8.01557	10.1053	11.1699	9.93664	2230	SDR42E1	EMJ11163.1 hypothetical protein PRUPE_ppa004912mg [Prunus persica];hypothetical protein PRUPE_ppa004912mg [Prunus persica] &gt	GO:0005783;GO:0016021;GO:0006694;GO:0055114;GO:0047012;GO:0016491;GO:0016616;GO:0016020;GO:0003854	endoplasmic reticulum;integral component of membrane;steroid biosynthetic process;oxidation-reduction process;sterol-4-alpha-carboxylate 3-dehydrogenase (decarboxylating) activity;oxidoreductase activity;oxidoreductase activity, acting on the CH-OH group of donors, NAD or NADP as acceptor;membrane;3-beta-hydroxy-delta5-steroid dehydrogenase activity	-	-	-	-	-	KOG1430(IE)(C-3 sterol dehydrogenase/3-beta-hydroxysteroid dehydrogenase and related dehydrogenases)	Short-chain	Short-chain dehydrogenase/reductase family 42E member 1 OS=Macaca fascicularis GN=SDR42E1 PE=2 SV=1
PRUPE_5G005800	1.28008	1.24958	1.17293	3.59129	2.88419	6.45329	3.48372	3.44694	2.0752	0	0	0	0	0	0	1.94874	1.35357	0.920169	1.75995	1.72764	2.74793	2.4774	1.62806	2.23473	0.83545	1.4388	1.1846	0	0	0	845	HIPP30	EMJ12468.1 hypothetical protein PRUPE_ppa017068mg [Prunus persica];hypothetical protein PRUPE_ppa017068mg [Prunus persica] &gt	GO:0030001;GO:0046872	metal ion transport;metal ion binding	-	-	-	-	-	-	Heavy	Heavy metal-associated isoprenylated plant protein 30 OS=Arabidopsis thaliana GN=HIPP30 PE=1 SV=1
PRUPE_5G005900	3.51146	3.26015	3.67221	2.42942	3.05781	3.15831	4.08598	3.68186	3.69517	1.69402	1.51841	1.91699	4.00585	4.51318	5.34002	5.36895	5.35015	4.4859	3.6451	2.99568	4.60271	5.91921	4.91175	4.41653	9.02388	7.35749	9.0069	4.17465	3.46085	3.43046	2699	IDM3	EMJ10422.1 hypothetical protein PRUPE_ppa006877mg [Prunus persica];hypothetical protein PRUPE_ppa006877mg [Prunus persica] &gt	-	-	-	-	-	-	-	-	Increased	Increased DNA methylation 3 OS=Arabidopsis thaliana GN=IDM3 PE=1 SV=1
PRUPE_5G006000	0.636882	0.483552	0.778708	2.61039	2.58256	1.93751	2.11647	2.16263	2.10328	1.13809	1.07968	1.3726	2.2729	1.63713	1.9251	2.1492	1.47317	1.94572	2.1512	1.93814	2.99073	2.15703	2.60953	2.52339	1.87915	2.1575	1.62079	2.28679	2.31364	2.09028	3882	IDM3	hypothetical protein PRUPE_ppa013125mg [Prunus persica] &gt;EMJ12414.1 hypothetical protein PRUPE_ppa013125mg [Prunus persica]	-	-	-	-	-	-	-	-	Increased	Increased DNA methylation 3 OS=Arabidopsis thaliana GN=IDM3 PE=1 SV=1
PRUPE_5G006100	0	0	0	0	0	0	0	0	0	0	0	0	0	0	0	0	0	0.0534284	0	0.162044	0	0.105992	0	0.0567686	0	0.194932	0	0	0	0	2079	#N/A	#N/A	#N/A	#N/A	#N/A	#N/A	#N/A	#N/A	#N/A	#N/A	#N/A	#N/A
PRUPE_5G006200	0	0	0	0	0.028017	0.0634077	0	0	0	0.0259852	0.0235561	0.0195305	0.125719	0	0	0	0	0	0	0	0.117451	0	0	0.179092	0	0	0	0	0.121147	0	1977	NAC031	hypothetical protein PRUPE_ppa022238mg [Prunus persica] &gt;EMJ11862.1 hypothetical protein PRUPE_ppa022238mg [Prunus persica]	GO:0006351;GO:0005634;GO:0006355;GO:0003677	transcription, DNA-templated;nucleus;regulation of transcription, DNA-templated;DNA binding	-	-	-	-	-	-	Protein	Protein CUP-SHAPED COTYLEDON 3 OS=Arabidopsis thaliana GN=NAC031 PE=1 SV=1
PRUPE_5G006300	0.254093	0.225474	0.24115	38.4334	46.9142	35.7729	161.671	130.172	157.884	307.631	287.157	273.454	262.185	271.398	281.219	11.4304	11.4423	11.3575	95.9328	98.0489	95.4035	58.6874	55.7701	53.1351	49.4761	48.8138	46.4666	263.601	269.735	262.473	3736	MSSP2	EMJ11536.1 hypothetical protein PRUPE_ppa001932mg [Prunus persica] &gt;EMJ11537.1 hypothetical protein PRUPE_ppa001932mg [Prunus persica];XP_007210338.1 hypothetical protein PRUPE_ppa001932mg [Prunus persica] &gt;hypothetical protein PRUPE_ppa001932mg [Prunus persica] &gt	GO:0016021;GO:0005773;GO:0005774;GO:0022891;GO:0055085;GO:0022857;GO:0016020;GO:0009705;GO:0005215	integral component of membrane;vacuole;vacuolar membrane;substrate-specific transmembrane transporter activity;transmembrane transport;transmembrane transporter activity;membrane;plant-type vacuole membrane;transporter activity	-	-	-	-	-	KOG0254(R)(Predicted transporter (major facilitator superfamily))	Monosaccharide-sensing	Monosaccharide-sensing protein 2 OS=Arabidopsis thaliana GN=MSSP2 PE=1 SV=2
PRUPE_5G006400	3.36815	2.74863	2.34513	8.71706	8.04286	11.826	9.61085	9.80272	9.43321	6.97995	5.82148	6.7415	48.6394	41.7812	43.6404	10.1888	7.79224	9.38807	21.5059	21.4215	20.0378	23.8895	22.474	20.2763	17.2864	16.8593	17.2252	46.208	45.2153	48.5234	2532	MCD1	hypothetical protein PRUPE_ppa007886mg [Prunus persica] &gt;EMJ12394.1 hypothetical protein PRUPE_ppa007886mg [Prunus persica]	GO:0009941;GO:0016020;GO:0016021;GO:0010020;GO:0009706	chloroplast envelope;membrane;integral component of membrane;chloroplast fission;chloroplast inner membrane	-	-	-	-	-	KOG0254(R)(Predicted transporter (major facilitator superfamily))	Protein	Protein MULTIPLE CHLOROPLAST DIVISION SITE 1 OS=Arabidopsis thaliana GN=MCD1 PE=1 SV=1
PRUPE_5G006500	10.689	12.5919	10.2841	29.7307	26.5812	41.5825	31.7414	35.2222	28.6074	26.2194	27.3926	27.4939	30.7863	34.2599	31.9175	21.4289	20.8615	21.6825	31.7521	32.8441	28.2345	36.2261	38.6061	35.5902	32.1999	31.8884	28.8407	30.1875	29.1231	34.6097	1542	VHA-F	EMJ10958.1 hypothetical protein PRUPE_ppa013303mg [Prunus persica];hypothetical protein PRUPE_ppa013303mg [Prunus persica] &gt	GO:0006811;GO:0016020;GO:0006810;GO:0033180;GO:0015992;GO:0034220;GO:0015991;GO:0042625;GO:0046961	ion transport;membrane;transport;proton-transporting V-type ATPase, V1 domain;proton transport;ion transmembrane transport;ATP hydrolysis coupled proton transport;ATPase coupled ion transmembrane transporter activity;proton-transporting ATPase activity, rotational mechanism	K02151	ATPeV1F,ATP6S14	http://www.genome.jp/dbget-bin/www_bget?ko:K02151	Phagosome;Oxidative phosphorylation	ko04145,ko00190	KOG3432(C)(Vacuolar H+-ATPase V1 sector, subunit F)	V-type	V-type proton ATPase subunit F OS=Arabidopsis thaliana GN=VHA-F PE=2 SV=1
PRUPE_5G006600	0.412889	0.399694	0.397246	1.23801	1.53181	1.25608	1.56727	1.21318	1.64724	1.00892	0.933274	0.866636	1.89274	2.22883	3.12366	2.28797	2.12021	1.95888	1.46721	2.25043	1.81479	3.09119	2.5063	3.68966	3.30106	3.03203	2.98031	1.00355	1.87191	1.41766	2495	GONST3	PREDICTED: GDP-mannose transporter GONST3 [Prunus mume]	-	-	-	-	-	-	-	KOG0796(A)(Spliceosome subunit);KOG1444(GOU)(Nucleotide-sugar transporter VRG4/SQV-7)	GDP-mannose	GDP-mannose transporter GONST3 OS=Arabidopsis thaliana GN=GONST3 PE=2 SV=1
PRUPE_5G006700	1.35976	1.17693	1.0466	1.71669	1.75468	3.11076	2.27338	2.4123	2.19887	3.36336	4.2292	3.91418	9.05476	8.38879	5.52405	7.30313	6.03889	4.33988	2.05358	2.72737	1.22598	3.37401	4.09397	3.48956	3.23035	3.5662	4.37902	3.12472	3.66724	2.96605	947	ATL8	EMJ10905.1 hypothetical protein PRUPE_ppa012461mg [Prunus persica];hypothetical protein PRUPE_ppa012461mg [Prunus persica] &gt	GO:0046872;GO:0008270;GO:0016020;GO:0016021	metal ion binding;zinc ion binding;membrane;integral component of membrane	-	-	-	-	-	-	RING-H2	RING-H2 finger protein ATL8 OS=Arabidopsis thaliana GN=ATL8 PE=2 SV=2
PRUPE_5G006800	35.131	33.4292	25.8266	17.8897	15.6227	19.4866	14.8708	19.037	15.21	7.50831	9.55289	8.31637	7.4086	7.12939	9.10204	23.3632	26.7612	22.5003	11.1463	12.3094	12.6519	21.612	20.0424	16.1902	15.2354	13.4222	12.8331	4.74216	5.22006	6.13519	1560	OEP21	hypothetical protein PRUPE_ppa012502mg [Prunus persica] &gt;EMJ10914.1 hypothetical protein PRUPE_ppa012502mg [Prunus persica];PREDICTED: outer envelope pore protein 21B, chloroplastic-like isoform X1 [Prunus mume]	-	-	-	-	-	-	-	-	Outer	Outer envelope pore protein 21, chloroplastic OS=Pisum sativum GN=OEP21 PE=1 SV=1
PRUPE_5G006900	11.3168	11.4033	11.493	42.6514	53.0357	53.7528	38.216	38.754	39.7113	42.5241	43.2228	40.462	48.4846	52.3746	41.4591	51.7131	50.8671	49.7137	50.0615	48.2286	47.6577	58.1777	53.9948	63.0659	44.8403	40.3064	41.8262	36.5824	37.0848	35.0848	2212	OST1A	hypothetical protein PRUPE_ppa002999mg [Prunus persica] &gt;EMJ11478.1 hypothetical protein PRUPE_ppa002999mg [Prunus persica]	GO:0005789;GO:0016020;GO:0006486;GO:0016757;GO:0016740;GO:0005783;GO:0004579;GO:0016021	endoplasmic reticulum membrane;membrane;protein glycosylation;transferase activity, transferring glycosyl groups;transferase activity;endoplasmic reticulum;dolichyl-diphosphooligosaccharide-protein glycotransferase activity;integral component of membrane	K12666	OST1,RPN1	http://www.genome.jp/dbget-bin/www_bget?ko:K12666	Protein processing in endoplasmic reticulum;N-Glycan biosynthesis	ko04141,ko00510	KOG2291(O)(Oligosaccharyltransferase, alpha subunit (ribophorin I))	Dolichyl-diphosphooligosaccharide--protein	Dolichyl-diphosphooligosaccharide--protein glycosyltransferase subunit 1A OS=Arabidopsis thaliana GN=OST1A PE=2 SV=1
PRUPE_5G007000	8.57623	8.38834	8.00864	4.56449	4.12302	5.15671	4.90574	4.81053	3.00558	2.11327	1.64205	2.60941	0.852021	1.03744	1.25478	2.15042	2.10045	3.15499	1.90474	3.51957	1.93311	3.56112	3.42978	4.85496	0.345718	0.926164	0.700283	4.2359	3.04957	4.07567	1021	FKBP18	EMJ10748.1 hypothetical protein PRUPE_ppa010825mg [Prunus persica];hypothetical protein PRUPE_ppa010825mg [Prunus persica] &gt	GO:0003755;GO:0016853;GO:0006457	peptidyl-prolyl cis-trans isomerase activity;isomerase activity;protein folding	-	-	-	-	-	KOG0549(O)(FKBP-type peptidyl-prolyl cis-trans isomerase)	Peptidyl-prolyl	Peptidyl-prolyl cis-trans isomerase FKBP18, chloroplastic OS=Arabidopsis thaliana GN=FKBP18 PE=1 SV=2
PRUPE_5G007100	0	0	0	0	0	0	0	0	0	0	0	0	0	0	0	0	0	0	0	0	0	0	0	0	0	0	0	0	0	0	2262	#N/A	#N/A	#N/A	#N/A	#N/A	#N/A	#N/A	#N/A	#N/A	#N/A	#N/A	#N/A
PRUPE_5G007200	0.569858	0.58619	0.530583	2.88163	3.04425	3.53434	3.23016	3.13887	3.36377	1.70509	1.99445	2.10835	1.81842	1.93737	1.40976	2.86005	2.09201	2.25961	2.81705	2.44471	2.90043	5.34773	4.01706	5.81264	4.19911	5.49607	4.38894	2.0309	2.82076	3.30436	2802	PAT21	PREDICTED: protein S-acyltransferase 21 [Prunus mume]	GO:0016740;GO:0016021;GO:0046872;GO:0008270;GO:0019706;GO:0016746;GO:0016020	transferase activity;integral component of membrane;metal ion binding;zinc ion binding;protein-cysteine S-palmitoyltransferase activity;transferase activity, transferring acyl groups;membrane	K20027	ZDHHC1_11	http://www.genome.jp/dbget-bin/www_bget?ko:K20027	-	-	-	Protein	Protein S-acyltransferase 21 OS=Arabidopsis thaliana GN=PAT21 PE=2 SV=1
PRUPE_5G007300	0	0	0	0	0	0	0	0	0	0	0	0	0	0	0	0	0	0	0	0	0	0	0	0	0	0	0	0	0	0	679	#N/A	#N/A	#N/A	#N/A	#N/A	#N/A	#N/A	#N/A	#N/A	#N/A	#N/A	#N/A
PRUPE_5G007400	7.98581	6.72935	8.51016	8.43933	9.85844	9.02048	10.7728	9.37072	11.4422	8.73871	7.68438	6.84541	12.4129	12.9181	13.7564	15.5446	13.0546	13.5404	11.7711	11.1906	13.0226	15.6523	15.1295	16.3562	16.7968	18.0952	16.8018	11.4999	12.0171	11.8618	4315	TAF4B	PREDICTED: transcription initiation factor TFIID subunit 4b-like isoform X2 [Prunus mume];XP_016651366.1 PREDICTED: transcription initiation factor TFIID subunit 4b-like isoform X1 [Prunus mume];PREDICTED: transcription initiation factor TFIID subunit 4b-like isoform X1 [Prunus mume] &gt	-	-	K03129	TAF4	http://www.genome.jp/dbget-bin/www_bget?ko:K03129	Basal transcription factors	ko03022	KOG2341(K)(TATA box binding protein (TBP)-associated factor, RNA polymerase II)	Transcription	Transcription initiation factor TFIID subunit 4b OS=Arabidopsis thaliana GN=TAF4B PE=1 SV=1
PRUPE_5G007500	153.579	150.812	158.06	19.6754	22.4301	18.8112	27.7826	22.0974	28.9901	33.0029	28.466	28.9706	40.4876	42.0032	42.5151	41.7374	38.6703	46.4747	22.6206	22.5485	23.5961	44.4824	47.1285	46.9635	33.4782	32.3269	34.788	34.6792	33.5619	32.9391	3272	AKHSDH1	PREDICTED: bifunctional aspartokinase/homoserine dehydrogenase 1, chloroplastic-like isoform X2 [Prunus mume];PREDICTED: bifunctional aspartokinase/homoserine dehydrogenase 1, chloroplastic-like isoform X1 [Prunus mume]	-	-	K12524	thrA	http://www.genome.jp/dbget-bin/www_bget?ko:K12524	Cysteine and methionine metabolism;Glycine, serine and threonine metabolism;Lysine biosynthesis;Monobactam biosynthesis;Biosynthesis of amino acids	ko00270,ko00260,ko00300,ko00261,ko01230	KOG0456(E)(Aspartate kinase);KOG0455(E)(Homoserine dehydrogenase)	Bifunctional	Bifunctional aspartokinase/homoserine dehydrogenase 1, chloroplastic OS=Arabidopsis thaliana GN=AKHSDH1 PE=1 SV=1
PRUPE_5G007600	7.13361	6.41117	6.40287	6.56994	6.54381	5.3249	7.6014	6.54503	7.51656	8.56969	8.73709	8.61075	7.09348	5.03834	5.47976	11.075	11.6401	11.6484	7.5927	7.15517	9.40103	22.4745	24.2935	26.2155	16.6076	18.2906	19.6147	4.38125	3.39127	4.78729	2260	purH	PREDICTED: bifunctional purine biosynthesis protein PurH [Prunus mume]	GO:0004643;GO:0003824;GO:0016740;GO:0003937;GO:0006164	phosphoribosylaminoimidazolecarboxamide formyltransferase activity;catalytic activity;transferase activity;IMP cyclohydrolase activity;purine nucleotide biosynthetic process	K00602	purH	http://www.genome.jp/dbget-bin/www_bget?ko:K00602	One carbon pool by folate;Purine metabolism	ko00670,ko00230	KOG2555(F)(AICAR transformylase/IMP cyclohydrolase/methylglyoxal synthase)	Bifunctional	Bifunctional purine biosynthesis protein PurH OS=Clostridium thermocellum (strain ATCC 27405 / DSM 1237 / NBRC 103400 / NCIMB 10682 / NRRL B-4536 / VPI 7372) GN=purH PE=3 SV=1
PRUPE_5G007700	0	0	0	0	0	0	0	0	0	0	0	0	0	0	0	0	0	0	0	0	0	0	0	0	0	0	0	0	0	0	1701	#N/A	#N/A	#N/A	#N/A	#N/A	#N/A	#N/A	#N/A	#N/A	#N/A	#N/A	#N/A
PRUPE_5G007800	11.2234	11.6697	11.3423	26.7164	30.4587	31.6312	28.1217	23.7108	29.6596	24.9686	25.1908	21.7849	28.8979	31.0966	29.6913	23.3362	26.0163	25.349	29.5315	28.5411	27.0746	29.6156	26.8352	28.7398	27.2816	26.1097	24.7844	25.2537	26.8112	25.2984	3006	vps51	hypothetical protein PRUPE_ppa001696mg [Prunus persica] &gt;EMJ12092.1 hypothetical protein PRUPE_ppa001696mg [Prunus persica]	-	-	K20296	ANG2,VPS51	http://www.genome.jp/dbget-bin/www_bget?ko:K20296	-	-	KOG2346(S)(Uncharacterized conserved protein)	Vacuolar	Vacuolar protein sorting-associated protein 51 homolog OS=Danio rerio GN=vps51 PE=2 SV=1
PRUPE_5G007900	21.0691	19.7607	19.0785	39.4821	34.5985	49.6482	41.9913	41.8302	37.921	40.4949	42.5812	46.9732	51.9101	50.4635	51.8905	24.3014	25.4568	24.8027	34.4621	31.884	36.3162	62.7776	54.2868	52.3658	42.0131	45.6359	41.4267	46.2258	51.175	51.4651	1039	-	EMJ10899.1 hypothetical protein PRUPE_ppa012423mg [Prunus persica];hypothetical protein PRUPE_ppa012423mg [Prunus persica] &gt	GO:0016020;GO:0016021	membrane;integral component of membrane	-	-	-	-	-	-	-	-
PRUPE_5G008000	0.240832	0.171423	0.579269	0.0633431	0.12949	0.0732654	0.0770365	0	0.096081	0.0300249	0.0544364	0.0451335	0.072632	0.541684	0.18719	0	0.0835597	0	0.0668596	0	0.13571	0.257578	0.0730943	0.206935	0.0687663	0.157905	0	0	0	0.121603	1711	GAPB	EMJ12384.1 hypothetical protein PRUPE_ppa005598mg [Prunus persica];hypothetical protein PRUPE_ppa005598mg [Prunus persica] &gt	GO:0055114;GO:0016620;GO:0016491;GO:0051287;GO:0006006;GO:0050661	oxidation-reduction process;oxidoreductase activity, acting on the aldehyde or oxo group of donors, NAD or NADP as acceptor;oxidoreductase activity;NAD binding;glucose metabolic process;NADP binding	K05298	GAPA	http://www.genome.jp/dbget-bin/www_bget?ko:K05298	Carbon fixation in photosynthetic organisms;Carbon metabolism	ko00710,ko01200	KOG0657(G)(Glyceraldehyde 3-phosphate dehydrogenase)	Glyceraldehyde-3-phosphate	Glyceraldehyde-3-phosphate dehydrogenase B, chloroplastic OS=Pisum sativum GN=GAPB PE=2 SV=2
PRUPE_5G008100	4.99038	4.66852	4.9728	6.14091	9.11979	7.91615	9.19778	8.46456	10.9186	9.34722	8.04373	7.61546	6.77268	7.94113	6.58789	8.42017	7.62675	8.13544	11.3143	11.6247	11.2485	9.08627	9.62866	10.6519	8.61748	8.25795	8.16423	15.8181	16.575	14.3688	3468	IRE1B	hypothetical protein PRUPE_ppa001418mg [Prunus persica] &gt;EMJ12505.1 hypothetical protein PRUPE_ppa001418mg [Prunus persica];PREDICTED: serine/threonine-protein kinase/endoribonuclease IRE1b [Prunus mume]	GO:0005524;GO:0004672;GO:0006468;GO:0006397;GO:0016021;GO:0004540;GO:0016020	ATP binding;protein kinase activity;protein phosphorylation;mRNA processing;integral component of membrane;ribonuclease activity;membrane	K08852	ERN1	http://www.genome.jp/dbget-bin/www_bget?ko:K08852	Protein processing in endoplasmic reticulum	ko04141	KOG1027(T)(Serine/threonine protein kinase and endoribonuclease ERN1/IRE1, sensor of the unfolded protein response pathway)	Serine/threonine-protein	Serine/threonine-protein kinase/endoribonuclease IRE1b OS=Arabidopsis thaliana GN=IRE1B PE=2 SV=1
PRUPE_5G008200	0.45965	0.431104	0.46825	15.2187	15.6719	13.6215	19.2121	19.8465	21.0563	1.75287	2.10239	1.82418	0.130471	0.139006	0.280212	1.84405	1.2008	1.51602	0.360305	1.5916	1.03606	2.08212	2.62602	3.77918	0.308817	0.354561	0.600515	13.0241	13.2641	14.2531	1905	At4g29360	hypothetical protein PRUPE_ppa005142mg [Prunus persica] &gt;EMJ11184.1 hypothetical protein PRUPE_ppa005142mg [Prunus persica]	GO:0016787;GO:0004553;GO:0042973;GO:0008152;GO:0005975;GO:0016798	hydrolase activity;hydrolase activity, hydrolyzing O-glycosyl compounds;glucan endo-1,3-beta-D-glucosidase activity;metabolic process;carbohydrate metabolic process;hydrolase activity, acting on glycosyl bonds	-	-	-	-	-	-	Glucan	Glucan endo-1,3-beta-glucosidase 12 OS=Arabidopsis thaliana GN=At4g29360 PE=1 SV=1
PRUPE_5G008300	0.30201	0.171976	0.305097	3.3839	4.22201	4.22635	4.44388	4.11883	4.75528	2.96699	2.97635	2.71674	3.71618	4.231	4.19406	3.50803	2.59871	3.81005	4.29281	3.35803	3.33562	4.78056	7.29634	6.71247	9.10643	8.47515	8.34258	5.93917	5.75775	5.48979	3411	GLR3.3	PREDICTED: glutamate receptor 3.3 [Prunus mume]	GO:0004970;GO:0005234;GO:0016020;GO:0006811;GO:0006810;GO:0007186;GO:0016021;GO:0004930	ionotropic glutamate receptor activity;extracellular-glutamate-gated ion channel activity;membrane;ion transport;transport;G-protein coupled receptor signaling pathway;integral component of membrane;G-protein coupled receptor activity	K05387	GRIP	http://www.genome.jp/dbget-bin/www_bget?ko:K05387	-	-	KOG1052(PET)(Glutamate-gated kainate-type ion channel receptor subunit GluR5 and related subunits)	Glutamate	Glutamate receptor 3.3 OS=Arabidopsis thaliana GN=GLR3.3 PE=2 SV=1
PRUPE_5G008400	0.153755	0.262661	0.221895	0.647045	0.413355	0.841951	0.196731	0.426202	0.163577	0.613405	1.25114	1.03733	2.41127	1.58093	2.07148	0	0	0	0	0	0	0	0	0	0	0	0	2.7179	3.75349	1.24217	670	BRG2	PREDICTED: probable BOI-related E3 ubiquitin-protein ligase 3 [Prunus mume]	GO:0016567;GO:0004842;GO:0008270;GO:0031347;GO:0005634	protein ubiquitination;ubiquitin-protein transferase activity;zinc ion binding;regulation of defense response;nucleus	K19042	BOI	http://www.genome.jp/dbget-bin/www_bget?ko:K19042	-	-	-	Probable	Probable BOI-related E3 ubiquitin-protein ligase 2 OS=Arabidopsis thaliana GN=BRG2 PE=1 SV=1
PRUPE_5G008500	6.47803	6.74283	6.02969	13.3137	9.81751	14.0793	7.49195	7.68386	8.6709	3.44087	3.35078	3.71549	5.27044	4.99561	5.02734	10.082	10.4541	10.0064	5.78843	6.50327	6.48585	9.37761	7.42558	7.73235	5.26524	6.08467	5.6463	6.15829	6.54988	6.14635	3419	MNS5	PREDICTED: bromodomain-containing protein 2-like [Prunus mume]	-	-	K10084	EDEM1	http://www.genome.jp/dbget-bin/www_bget?ko:K10084	Protein processing in endoplasmic reticulum	ko04141	KOG1474(K)(Transcription initiation factor TFIID, subunit BDF1 and related bromodomain proteins);KOG2429(G)(Glycosyl hydrolase, family 47)	Alpha-mannosidase	Alpha-mannosidase I MNS5 OS=Arabidopsis thaliana GN=MNS5 PE=1 SV=1
PRUPE_5G008600	0	0	0	0	0	0	0	0	0	0	0	0	0	0	0	0	0	0	0	0	0	0	0	0	0	0	0	0	0	0	324	#N/A	#N/A	#N/A	#N/A	#N/A	#N/A	#N/A	#N/A	#N/A	#N/A	#N/A	#N/A
PRUPE_5G008700	4.89884	4.30393	3.54616	22.7755	21.5738	24.867	30.6043	35.591	29.4838	22.1963	25.3943	27.315	17.6729	17.7497	15.3759	14.8162	13.4683	15.4945	23.1073	25.8363	25.134	37.2253	36.3638	34.3161	26.857	30.5905	23.833	23.2984	26.3589	23.8406	1104	sel	EMJ10852.1 hypothetical protein PRUPE_ppa012034mg [Prunus persica];hypothetical protein PRUPE_ppa012034mg [Prunus persica] &gt	-	-	-	-	-	-	-	-	Protein	Protein seele OS=Drosophila melanogaster GN=sel PE=1 SV=1
PRUPE_5G008800	0	0	0	0	0	0	0	0	0	0	0	0	0	0	0	0	0	0	0	0	0	0	0	0	0	0	0	0	0	0	1765	#N/A	#N/A	#N/A	#N/A	#N/A	#N/A	#N/A	#N/A	#N/A	#N/A	#N/A	#N/A
PRUPE_5G008900	0	0	0	0	0	0	0	0	0	0	0	0	0	0	0	0	0	0	0	0	0	0	0	0	0	0	0	0	0	0	369	#N/A	#N/A	#N/A	#N/A	#N/A	#N/A	#N/A	#N/A	#N/A	#N/A	#N/A	#N/A
PRUPE_5G009000	25.0944	21.7664	24.0994	13.5556	17.7814	13.6631	16.0019	13.9461	15.2253	11.0303	9.49991	9.27923	12.6938	11.119	11.5726	19.4189	18.0949	18.8217	17.6807	18.2256	17.8057	14.7321	16.8342	15.6402	16.0827	14.0398	16.4801	15.0145	13.5874	11.8035	3358	At5g42350	hypothetical protein PRUPE_ppa003370mg [Prunus persica] &gt;EMJ12475.1 hypothetical protein PRUPE_ppa003370mg [Prunus persica]	-	-	-	-	-	-	-	-	F-box/kelch-repeat	F-box/kelch-repeat protein At5g42350 OS=Arabidopsis thaliana GN=At5g42350 PE=2 SV=1
PRUPE_5G009100	9.97715	9.53002	10.5157	15.9821	20.5998	15.838	23.3903	21.8966	23.6669	28.9156	26.4337	23.9236	26.3394	28.7905	28.3913	16.4078	14.5079	15.7413	39.3712	38.3958	35.8079	27.7031	27.3822	26.6368	38.0238	37.9501	39.9221	39.8811	37.4438	40.0681	4001	PUB44	PREDICTED: U-box domain-containing protein 43-like [Prunus mume]	GO:0016567;GO:0016874;GO:0004842	protein ubiquitination;ligase activity;ubiquitin-protein transferase activity	-	-	-	-	-	-	U-box	U-box domain-containing protein 44 OS=Arabidopsis thaliana GN=PUB44 PE=1 SV=1
PRUPE_5G009200	3.69005	4.7247	3.84436	3.19305	3.07589	3.32125	3.52013	3.4378	2.83399	2.19951	2.09261	2.22602	3.42423	3.87275	3.48477	6.84081	8.00006	8.75813	3.63703	4.52232	4.6755	7.2861	7.15714	7.80475	5.88545	5.89827	6.78921	2.3158	5.17801	3.74849	2359	At5g43822	hypothetical protein PRUPE_ppa017655mg [Prunus persica] &gt;EMJ11999.1 hypothetical protein PRUPE_ppa017655mg [Prunus persica]	-	-	-	-	-	-	-	-	Uncharacterized	Uncharacterized protein At5g43822 OS=Arabidopsis thaliana GN=At5g43822 PE=2 SV=1
PRUPE_5G009300	18.186	16.8445	19.2135	41.3085	48.7057	40.4959	46.8329	41.4933	51.2929	44.0973	40.5344	38.5254	42.9403	44.2699	45.269	42.1943	40.535	42.1971	66.8166	65.0566	61.0661	42.0403	40.5935	43.3516	43.4485	45.5826	42.1803	49.5622	48.3366	49.0227	3580	EHD2	EMJ12294.1 hypothetical protein PRUPE_ppa000751mg [Prunus persica];hypothetical protein PRUPE_ppa000751mg [Prunus persica] &gt	GO:0005886;GO:0005509	plasma membrane;calcium ion binding	-	-	-	-	-	KOG0998(TU)(Synaptic vesicle protein EHS-1 and related EH domain proteins);KOG1029(TU)(Endocytic adaptor protein intersectin)	EH	EH domain-containing protein 2 OS=Arabidopsis thaliana GN=EHD2 PE=1 SV=1
PRUPE_5G009400	0.0845084	0.105869	0.130091	2.22272	2.8081	3.18792	0.82899	0.880795	1.0609	8.91752	7.41917	6.79744	4.15944	4.27947	5.07968	0.774485	0.774083	0.965892	2.02705	2.06353	2.07628	1.93423	2.42126	1.80083	2.25859	2.65964	2.29922	2.37147	2.12198	2.54318	6095	BRIP1	PREDICTED: Fanconi anemia group J protein homolog [Prunus mume]	-	-	K15362	BRIP1,BACH1,FANCJ	http://www.genome.jp/dbget-bin/www_bget?ko:K15362	Homologous recombination	ko03440	KOG1133(L)(Helicase of the DEAD superfamily);KOG1131(KL)(RNA polymerase II transcription initiation/nucleotide excision repair factor TFIIH, 5'-3' helicase subunit RAD3);KOG1132(L)(Helicase of the DEAD superfamily)	Fanconi	Fanconi anemia group J protein OS=Homo sapiens GN=BRIP1 PE=1 SV=1
PRUPE_5G009500	3.48046	3.40481	3.4774	3.48957	4.31856	4.23528	4.31372	2.93554	4.81047	2.49223	2.00375	1.87316	3.80392	4.5498	4.0386	8.52743	7.5552	7.217	6.47466	5.41539	5.93408	8.55851	8.63135	8.69061	7.71257	6.78754	6.85464	5.88285	5.18716	4.9267	3463	At5g43820	hypothetical protein PRUPE_ppa023340mg [Prunus persica] &gt;EMJ11879.1 hypothetical protein PRUPE_ppa023340mg [Prunus persica]	-	-	-	-	-	-	-	-	Putative	Putative pentatricopeptide repeat-containing protein At5g43820 OS=Arabidopsis thaliana GN=At5g43820 PE=3 SV=1
PRUPE_5G009600	11.9599	11.385	11.482	45.0315	45.8061	48.6277	67.4251	67.422	63.4274	56.783	61.6111	65.7793	43.128	40.3052	36.5685	20.7556	22.8007	18.7729	36.6597	33.7903	30.7427	52.3267	43.0261	44.5689	25.6089	30.3507	29.833	54.5087	52.43	53.4244	1994	WOX8	hypothetical protein PRUPE_ppa011225mg [Prunus persica] &gt;EMJ10785.1 hypothetical protein PRUPE_ppa011225mg [Prunus persica]	GO:0003677;GO:0005634	DNA binding;nucleus	-	-	-	-	-	-	WUSCHEL-related	WUSCHEL-related homeobox 8 OS=Oryza sativa subsp. japonica GN=WOX8 PE=2 SV=1
PRUPE_5G009700	0.140924	0	0.135585	0.296525	0.0757723	0.0857436	0.0601046	0.312509	0.44978	0.140555	0.254831	0.105641	0	0	0	0.150176	0	0	0	0.15362	0	0	0.51326	0	0.160956	0	0	1.71263	0.65529	0.142314	731	-	PREDICTED: uncharacterized protein LOC103327218 [Prunus mume]	-	-	-	-	-	-	-	-	-	-
PRUPE_5G009800	3.40575	3.25073	2.93344	9.04305	9.4525	10.6569	9.15805	8.84719	9.21355	6.11425	6.0999	7.31872	6.88668	7.17044	6.11791	11.8904	11.5241	11.4715	11.4541	12.1631	10.2355	13.8071	13.7823	15.6074	6.44606	7.99637	10.5357	8.60039	6.78708	7.40275	1588	thrA	PREDICTED: bifunctional aspartokinase/homoserine dehydrogenase [Prunus mume]	GO:0016491;GO:0055114;GO:0009086;GO:0009097;GO:0006520;GO:0005829;GO:0004412;GO:0008652;GO:0009082;GO:0009088;GO:0050661	oxidoreductase activity;oxidation-reduction process;methionine biosynthetic process;isoleucine biosynthetic process;cellular amino acid metabolic process;cytosol;homoserine dehydrogenase activity;cellular amino acid biosynthetic process;branched-chain amino acid biosynthetic process;threonine biosynthetic process;NADP binding	-	-	-	-	-	-	Bifunctional	Bifunctional aspartokinase/homoserine dehydrogenase OS=Haemophilus influenzae (strain ATCC 51907 / DSM 11121 / KW20 / Rd) GN=thrA PE=3 SV=1
PRUPE_5G009900	0	0	0	0.364916	0.186497	0	0	0	0	0	0	0	0	0	0	0	0	0	0	0	0	0	0.421092	0	0	0	0	0	0	0	297	-	-	-	-	-	-	-	-	-	-	-	-
PRUPE_5G010000	5.98555	5.50694	5.97295	6.80465	7.96599	6.20013	10.3591	8.63866	11.0386	8.88075	8.19594	7.63891	15.7244	15.1954	16.8664	14.5229	15.6187	14.6681	13.7331	13.0226	13.2407	16.0837	14.9837	14.905	24.1533	26.8553	23.7929	13.5263	13.4274	12.8385	4165	FRS3	PREDICTED: protein FAR1-RELATED SEQUENCE 3-like [Prunus mume]	GO:0006355;GO:0008270	regulation of transcription, DNA-templated;zinc ion binding	-	-	-	-	-	-	Protein	Protein FAR1-RELATED SEQUENCE 3 OS=Arabidopsis thaliana GN=FRS3 PE=2 SV=2
PRUPE_5G010100	1.11583	0.71078	0.873402	1.02471	1.31178	0.920559	1.1212	0.81782	1.26759	1.24494	1.13711	1.29013	1.23201	1.43414	1.90119	3.48664	3.56967	3.71142	1.55413	1.36067	1.12967	3.25662	3.28331	3.01176	3.32651	2.95124	2.99279	1.14919	1.73684	1.33692	5447	EMB975	EMJ11178.1 hypothetical protein PRUPE_ppa005053mg [Prunus persica];hypothetical protein PRUPE_ppa005053mg [Prunus persica] &gt	-	-	-	-	-	-	-	-	Pentatricopeptide	Pentatricopeptide repeat-containing protein At2g01860 OS=Arabidopsis thaliana GN=EMB975 PE=2 SV=1
PRUPE_5G010200	16.704	15.2036	19.0385	24.7029	27.8642	23.4771	22.8132	21.217	23.3036	18.5238	16.5276	16.9264	23.1926	22.858	21.7908	19.384	17.6214	15.8752	32.7991	31.4607	35.1649	22.1514	18.2568	20.8911	21.3926	20.7237	19.8747	22.7823	23.2914	26.2352	2288	BRPF3	EMJ12485.1 hypothetical protein PRUPE_ppa002703mg [Prunus persica];hypothetical protein PRUPE_ppa002703mg [Prunus persica] &gt	-	-	K11723	BRD7_9	http://www.genome.jp/dbget-bin/www_bget?ko:K11723	-	-	KOG1828(K)(IRF-2-binding protein CELTIX-1, contains BROMO domain)	Bromodomain	Bromodomain and PHD finger-containing protein 3 OS=Homo sapiens GN=BRPF3 PE=1 SV=2
PRUPE_5G010300	0.39319	0.0895586	0.226976	0.330931	0.253693	0.478462	0.939101	0.784733	1.0876	1.01961	1.63529	1.29688	0.948651	1.01071	0.162994	0.335202	0.436552	1.35667	0.523954	1.71445	0.177252	0.336424	0.572814	1.08112	0.179632	1.44368	1.09159	1.73759	0.365662	0.635307	655	-	PREDICTED: uncharacterized protein LOC107881825 [Prunus mume]	-	-	-	-	-	-	-	-	-	-
PRUPE_5G010400	1.51263	1.47659	1.75772	0.413349	0.253499	0.239049	0.217839	0.348504	0.33439	0.450638	0.372989	0.412329	0.142189	0.454473	0.244304	0.460552	0.163582	0.169455	0.654443	0.342628	0.177117	0.378188	0.381585	0.405109	0.942351	0.257604	0.381764	1.04176	0.411056	0.595146	2622	At1g27200	PREDICTED: glycosyltransferase family 92 protein RCOM_0530710 [Prunus mume]	GO:0016021;GO:0016020	integral component of membrane;membrane	-	-	-	-	-	-	Glycosyltransferase	Glycosyltransferase family 92 protein At1g27200 OS=Arabidopsis thaliana GN=At1g27200 PE=2 SV=2
PRUPE_5G010500	3.2505	3.03746	3.20754	1.49066	3.58508	1.77488	1.91956	1.06275	2.34976	0.9144	0.565174	0.749742	1.10599	1.71395	1.03651	2.30926	3.12315	2.96566	0.832986	1.45367	0.751457	1.87197	3.03554	2.48266	1.80868	2.62306	0.809858	1.56537	0.387554	0.505007	1236	PLP3B	EMJ07024.1 hypothetical protein PRUPE_ppa010922mg [Prunus persica];hypothetical protein PRUPE_ppa010922mg [Prunus persica] &gt	GO:0045454	cell redox homeostasis	-	-	-	-	-	KOG1672(OC)(ATP binding protein)	Thioredoxin;Thioredoxin	Thioredoxin domain-containing protein PLP3B OS=Arabidopsis thaliana GN=PLP3B PE=2 SV=1;Thioredoxin domain-containing protein PLP3A OS=Arabidopsis thaliana GN=PLP3A PE=1 SV=1
PRUPE_5G010600	0	0	0	0	0	0	0	0	0	0	0	0	0	0	0	0	0	0	0	0	0	0	0	0	0	0	0	0	0	0	852	#N/A	#N/A	#N/A	#N/A	#N/A	#N/A	#N/A	#N/A	#N/A	#N/A	#N/A	#N/A
PRUPE_5G010700	1.60561	1.60915	1.48299	6.892	6.7683	6.9556	6.68361	6.62261	5.12452	1.92167	2.32271	1.92577	0	0	0	0	0	0	0	0	0	0	0	0	0	0	0	2.27056	2.23979	2.85373	802	-	-	-	-	-	-	-	-	-	-	-	-
PRUPE_5G010800	3.18773	2.7186	2.5249	17.3614	20.4084	19.7923	14.3167	14.138	15.553	12.5548	13.2445	12.5371	7.72684	7.01271	7.52919	9.73283	9.63015	8.34521	22.7213	20.9141	20.7202	6.46992	7.30802	7.84774	10.8718	9.72133	11.4019	17.3961	18.3044	17.8776	3474	PBL21	PREDICTED: serine/threonine-protein kinase CDL1-like [Prunus mume]	GO:0000166;GO:0016310;GO:0004672;GO:0005524;GO:0004674;GO:0006468;GO:0016301	nucleotide binding;phosphorylation;protein kinase activity;ATP binding;protein serine/threonine kinase activity;protein phosphorylation;kinase activity	-	-	-	-	-	-	Probable	Probable serine/threonine-protein kinase PBL21 OS=Arabidopsis thaliana GN=PBL21 PE=1 SV=1
PRUPE_5G010900	0	0	0	0	0	0	0	0	0	0.0290734	0.0263556	0.0218516	0	0.149862	0	0	0	0	0.0647406	0.063552	0.197114	0	0	0	0	0	0.0809268	0.128819	0.406636	0.353248	1767	PIX13	PREDICTED: probable serine/threonine-protein kinase NAK [Prunus mume]	GO:0016310;GO:0016301;GO:0006468;GO:0004674;GO:0005524;GO:0004672	phosphorylation;kinase activity;protein phosphorylation;protein serine/threonine kinase activity;ATP binding;protein kinase activity	-	-	-	-	-	-	Probable	Probable serine/threonine-protein kinase PIX13 OS=Arabidopsis thaliana GN=PIX13 PE=1 SV=2
PRUPE_5G011000	2.3602	2.7275	1.83666	2.33704	2.20214	2.95653	2.22051	2.11665	2.40019	1.31547	1.22388	1.40501	1.75858	0.713763	1.43882	2.58912	2.50488	1.3473	2.46678	1.36209	1.95586	2.45007	3.87666	3.73789	1.34785	3.095	1.83083	0.997004	0.887666	0.981429	1484	-	PREDICTED: uncharacterized protein LOC103336672 isoform X1 [Prunus mume];PREDICTED: uncharacterized protein LOC103336672 isoform X2 [Prunus mume]	-	-	-	-	-	-	-	-	-	-
PRUPE_5G011100	0.842897	0.752396	0.569867	13.5775	20.3699	21.0961	24.7471	17.9972	27.29	20.0401	17.899	15.1902	27.5644	29.1919	30.1017	4.39406	4.39472	3.51263	21.0731	20.1895	21.5409	14.6434	16.4835	15.1899	9.18481	10.0972	10.4039	11.1245	12.1555	11.8479	4522	NPC1	PREDICTED: Niemann-Pick C1 protein-like [Prunus mume]	-	-	K12385	NPC1	http://www.genome.jp/dbget-bin/www_bget?ko:K12385	-	-	KOG1933(I)(Cholesterol transport protein (Niemann-Pick C disease protein))	Niemann-Pick	Niemann-Pick C1 protein OS=Sus scrofa GN=NPC1 PE=2 SV=1
PRUPE_5G011200	3.15815	3.27865	3.52425	3.93287	4.5282	3.63392	6.39576	4.90715	6.94834	3.39627	3.13706	3.59141	4.25043	5.43971	5.96703	9.4325	9.75004	10.2159	8.06383	8.43101	8.86187	12.7068	12.5977	11.9868	15.4098	14.7906	16.8198	8.42611	9.84008	9.32921	4795	NLP5	EMJ11696.1 hypothetical protein PRUPE_ppa001086mg [Prunus persica];hypothetical protein PRUPE_ppa001086mg [Prunus persica] &gt	-	-	-	-	-	-	-	-	Protein;Protein	Protein NLP5 OS=Arabidopsis thaliana GN=NLP5 PE=2 SV=1;Protein NLP4 OS=Arabidopsis thaliana GN=NLP4 PE=2 SV=1
PRUPE_5G011300	169.041	181.547	182.411	42.3061	44.4229	44.5534	69.6101	64.2868	70.6091	70.5023	67.4741	71.5544	79.2172	79.8348	78.9006	32.3572	28.9858	30.2547	42.4939	43.4315	46.9437	62.158	66.9294	63.8072	43.2223	43.3329	45.8703	81.7471	78.7698	78.2374	4380	CAT1	PREDICTED: catalase isozyme 1-like isoform X1 [Prunus mume] &gt;hypothetical protein PRUPE_ppa004763mg [Prunus persica] &gt;EMJ11147.1 hypothetical protein PRUPE_ppa004776mg [Prunus persica];hypothetical protein PRUPE_ppa004776mg [Prunus persica] &gt;EMJ11775.1 hypothetical protein PRUPE_ppa004763mg [Prunus persica];XP_016651108.1 PREDICTED: catalase isozyme 1-like isoform X2 [Prunus mume]	GO:0042744;GO:0016491;GO:0055114;GO:0006979;GO:0004601;GO:0046872;GO:0020037;GO:0004096	hydrogen peroxide catabolic process;oxidoreductase activity;oxidation-reduction process;response to oxidative stress;peroxidase activity;metal ion binding;heme binding;catalase activity	K03781	katE,CAT,catB,srpA	http://www.genome.jp/dbget-bin/www_bget?ko:K03781	Peroxisome;MAPK signaling pathway - plant;Tryptophan metabolism;Glyoxylate and dicarboxylate metabolism;Carbon metabolism	ko04146,ko04016,ko00380,ko00630,ko01200	KOG0047(P)(Catalase)	Catalase	Catalase isozyme 1 OS=Gossypium hirsutum GN=CAT1 PE=2 SV=2
PRUPE_5G011400	6706.3	6504.89	6837.5	2256.37	2293.51	2496.75	1432.5	1457.32	1522.58	92.7486	69.5046	98.3443	18.0574	16.2841	17.7842	3270.86	3192.54	3226.5	1997.4	2021.45	2029.25	2896.78	3090.78	3067.47	802.488	844.595	856.799	234.239	212.04	218.86	1927	CAT1	hypothetical protein PRUPE_ppa004763mg [Prunus persica] &gt;EMJ11775.1 hypothetical protein PRUPE_ppa004763mg [Prunus persica]	GO:0006979;GO:0046872;GO:0004601;GO:0020037;GO:0004096;GO:0042744;GO:0055114;GO:0016491	response to oxidative stress;metal ion binding;peroxidase activity;heme binding;catalase activity;hydrogen peroxide catabolic process;oxidation-reduction process;oxidoreductase activity	K03781	katE,CAT,catB,srpA	http://www.genome.jp/dbget-bin/www_bget?ko:K03781	Peroxisome;MAPK signaling pathway - plant;Tryptophan metabolism;Glyoxylate and dicarboxylate metabolism;Carbon metabolism	ko04146,ko04016,ko00380,ko00630,ko01200	KOG0047(P)(Catalase)	Catalase	Catalase isozyme 1 OS=Gossypium hirsutum GN=CAT1 PE=2 SV=2
PRUPE_5G011500	1.90526	1.89551	2.19127	1.3824	1.3188	2.21187	0.691178	0.607048	0.675658	1.22316	0.990016	0.95216	0	0	0	1.26022	1.58046	1.27513	0.632295	0.716176	1.38214	1.17112	2.39281	2.15771	1.75088	2.75689	2.61433	0.0967788	0.0509159	0.265386	2352	-	PREDICTED: uncharacterized protein LOC103336678 [Prunus mume]	-	-	-	-	-	-	-	-	-	-
PRUPE_5G011600	9.30721	8.24424	8.6102	39.3767	42.4297	37.6555	50.1283	49.5257	51.0744	21.8582	20.3183	21.3483	21.4479	23.2089	23.5781	28.8222	26.0549	27.4049	39.8843	33.2553	35.6369	45.7306	45.5833	45.705	26.1667	29.1038	27.4401	33.1329	28.2047	32.8563	2590	XEG113	hypothetical protein PRUPE_ppa002815mg [Prunus persica] &gt;EMJ12081.1 hypothetical protein PRUPE_ppa002815mg [Prunus persica]	GO:0006486;GO:0005802;GO:0016021;GO:0005794;GO:0005768;GO:0080147;GO:0016020;GO:0052325;GO:0052636	protein glycosylation;trans-Golgi network;integral component of membrane;Golgi apparatus;endosome;root hair cell development;membrane;cell wall pectin biosynthetic process;arabinosyltransferase activity	-	-	-	-	-	-	Arabinosyltransferase	Arabinosyltransferase XEG113 OS=Arabidopsis thaliana GN=XEG113 PE=2 SV=1
PRUPE_5G011700	0	0	0	0	0	0	0	0	0	0	0	0	0	0	0	0	0	0	0	0	0	0	0	0	0	0	0	0	0	0	453	#N/A	#N/A	#N/A	#N/A	#N/A	#N/A	#N/A	#N/A	#N/A	#N/A	#N/A	#N/A
PRUPE_5G011800	0.361712	0.36004	0.174005	98.4862	102.603	137.385	72.2681	73.1712	72.9986	18.5609	21.2189	21.6277	9.42522	7.71731	8.47189	1.61893	1.20481	0.780039	105.399	94.0009	108.436	1.31534	0.790435	1.07745	0.99151	1.51784	1.60672	27.9734	28.0884	28.4918	1424	-	EMJ10680.1 hypothetical protein PRUPE_ppa010107mg [Prunus persica];hypothetical protein PRUPE_ppa010107mg [Prunus persica] &gt	GO:0016021;GO:0016020	integral component of membrane;membrane	-	-	-	-	-	-	-	-
PRUPE_5G011900	0	0	0	0	0	0	0	0.0489384	0	0	0	0	0	0	0	0	0	0	0	0	0.198972	0	0	0	0	0	0	0	0	0	1167	-	PREDICTED: uncharacterized protein LOC103328140 [Prunus mume]	-	-	-	-	-	-	-	-	-	-
PRUPE_5G012000	0	0	0	0	0	0	0	0	0	0	0	0	0	0	0	0	0	0	0	0	0	0	0	0	0	0	0	0	0	0	303	#N/A	#N/A	#N/A	#N/A	#N/A	#N/A	#N/A	#N/A	#N/A	#N/A	#N/A	#N/A
PRUPE_5G012100	4.10884	3.90941	4.38686	7.64242	6.07775	9.1771	5.41257	5.09406	6.28953	5.32574	4.37332	4.92556	2.30058	3.11956	2.44353	8.01817	10.25	8.37475	8.43247	8.42884	8.36265	5.37729	7.28244	7.78602	6.97005	6.50203	7.17154	3.48599	3.10369	4.55203	2971	-	-	-	-	-	-	-	-	-	-	-	-
PRUPE_5G012200	21.5211	16.8432	18.1544	37.7721	27.969	64.292	21.0547	23.9754	22.5703	36.5204	30.7088	35.0946	9.10517	2.62184	2.95971	2.17384	2.8311	3.51929	2.94487	9.3395	5.05783	7.41799	6.43896	3.97301	5.35874	4.815	4.53062	3.83129	5.21702	6.5921	505	-	-	-	-	-	-	-	-	-	-	-	-
PRUPE_5G012300	0	0	0.0694068	2.31484	2.83154	2.80912	1.59993	1.43978	2.03383	0.179876	0.260898	0.243351	0.174052	0.556315	0.29905	0	0.200239	0	5.12702	1.4155	3.57732	0.0771561	0.0875801	0.330593	0	0	0.200277	0.1594	1.00634	0.437107	1428	-	XP_016652465.1 PREDICTED: uncharacterized protein LOC103343208 isoform X1 [Prunus mume];PREDICTED: uncharacterized protein LOC103343208 isoform X1 [Prunus mume] &gt;PREDICTED: uncharacterized protein LOC103343208 isoform X2 [Prunus mume]	GO:0016021;GO:0016020	integral component of membrane;membrane	-	-	-	-	-	-	-	-
PRUPE_5G012400	0	0	0	0	0	0	0	0	0.241935	0.907244	0.514022	0.681885	0	0	0	0	0	0	0.757594	0.743685	0.256292	0	0	0	0	0	0	0.502481	0.528716	0.22965	453	-	EMJ10680.1 hypothetical protein PRUPE_ppa010107mg [Prunus persica];hypothetical protein PRUPE_ppa010107mg [Prunus persica] &gt	GO:0016020;GO:0016021	membrane;integral component of membrane	-	-	-	-	-	-	-	-
PRUPE_5G012500	0.379477	0.275773	0.251277	0.727871	0.687812	0.799793	1.29832	1.21356	1.29359	2.03559	1.36959	1.78926	1.00153	0.711366	1.0038	0.884718	0.864162	1.04438	2.07435	3.24294	2.65104	1.70189	2.68775	0.713362	2.13351	1.99592	2.68901	5.50333	5.87109	6.21814	1489	-	XP_016652463.1 PREDICTED: protein DDB_G0276689-like isoform X2 [Prunus mume];PREDICTED: protein DDB_G0276689-like isoform X1 [Prunus mume] &gt	-	-	-	-	-	-	-	-	-	-
PRUPE_5G012600	0	0	0	0	0	0	0	0	0	0	0	0	0	0	0	0	0	0.425585	0	0.430254	0	0	0	0	0	0	0	0	0.458828	0	261	#N/A	#N/A	#N/A	#N/A	#N/A	#N/A	#N/A	#N/A	#N/A	#N/A	#N/A	#N/A
PRUPE_5G012700	0.0884242	0.0997069	0.124944	0.736862	0.267062	0.497167	0.54765	0.626443	0.305814	0.582127	0.348552	0.371898	0.844918	0.675143	0.967803	0.310988	0.567023	0.881069	0.712954	1.78147	0.657791	0.686667	0.637722	0.601811	1.39991	1.30113	1.62037	4.70723	3.93527	4.00801	1765	-	PREDICTED: uncharacterized protein LOC103323471 isoform X2 [Prunus mume];PREDICTED: protein DDB_G0276689-like isoform X1 [Prunus mume] &gt;XP_016652463.1 PREDICTED: protein DDB_G0276689-like isoform X2 [Prunus mume]	-	-	-	-	-	-	-	-	-	-
PRUPE_5G012800	0.237363	0.225272	0.228371	0	0.297793	0.192561	0.269963	0.175457	0.378789	0.394567	0.250378	0.177934	0.095448	0	0.0819976	0	0	0.255939	0	0	0	0.59236	0.192111	0.543879	0.180736	0.207508	0.219659	0.611892	0.735817	0.878914	1302	-	-	-	-	-	-	-	-	-	-	-	-
PRUPE_5G012900	4.37442	4.03939	3.94329	7.89839	6.73828	7.40921	8.18557	7.60316	7.29524	17.0784	15.6422	16.1891	10.4116	8.81336	9.51617	4.91359	4.48493	5.90657	6.25812	6.2721	5.24094	4.2571	3.82752	4.33439	5.89646	5.01281	5.74398	19.2879	16.2177	20.6153	2614	At1g47578	PREDICTED: plastidial lipoyltransferase 2-like [Prunus mume]	GO:0016415;GO:0016874;GO:0016740;GO:0005737;GO:0006464;GO:0009107	octanoyltransferase activity;ligase activity;transferase activity;cytoplasm;cellular protein modification process;lipoate biosynthetic process	K03801	lipB	http://www.genome.jp/dbget-bin/www_bget?ko:K03801	Lipoic acid metabolism	ko00785	KOG0325(CH)(Lipoyltransferase)	Putative;Plastidial	Putative lipoyltransferase-like protein, chloroplastic OS=Arabidopsis thaliana GN=At1g47578 PE=3 SV=1;Plastidial lipoyltransferase 2 OS=Arabidopsis thaliana GN=LIP2p PE=2 SV=1
PRUPE_5G013000	0	0	0	0	0	0	0	0	0	0	0	0	0	0	0	0	0	0	0	0	0	0	0	0	0	0	0	0	0	0	219	#N/A	#N/A	#N/A	#N/A	#N/A	#N/A	#N/A	#N/A	#N/A	#N/A	#N/A	#N/A
PRUPE_5G013100	6.93247	5.55682	6.28749	1.04524	0.474835	0.295527	0.131828	0.195837	0.0939532	0.37434	0.359308	0.281354	0	0.170257	0.0457612	7.29349	6.86358	8.18917	2.05943	1.25148	2.63751	0.141679	0.107213	0.25294	2.92509	3.35837	3.12597	1.65864	0.87262	1.0256	2333	CYP707A1	EMJ11776.1 hypothetical protein PRUPE_ppa005059mg [Prunus persica];hypothetical protein PRUPE_ppa005059mg [Prunus persica] &gt	GO:0016491;GO:0055114;GO:0004497;GO:0016705;GO:0005506;GO:0016021;GO:0020037;GO:0016020;GO:0046872	oxidoreductase activity;oxidation-reduction process;monooxygenase activity;oxidoreductase activity, acting on paired donors, with incorporation or reduction of molecular oxygen;iron ion binding;integral component of membrane;heme binding;membrane;metal ion binding	K09843	E1.14.13.93	http://www.genome.jp/dbget-bin/www_bget?ko:K09843	Carotenoid biosynthesis	ko00906	-	Abscisic	Abscisic acid 8&apos;-hydroxylase 1 OS=Arabidopsis thaliana GN=CYP707A1 PE=2 SV=1
PRUPE_5G013200	6.3779	6.55601	7.61366	5.48908	7.52056	4.55423	8.25216	7.56089	8.08155	5.37847	5.64924	4.86189	5.50965	4.3618	5.39063	5.81341	6.25057	6.77135	6.16362	7.50256	6.86306	7.836	9.39523	7.34003	12.7875	14.3073	13.6922	5.71162	5.3093	5.89341	3248	Xab2	hypothetical protein PRUPE_ppa001061mg [Prunus persica] &gt;EMJ11583.1 hypothetical protein PRUPE_ppa001061mg [Prunus persica]	GO:0006396	RNA processing	K12867	SYF1,XAB2	http://www.genome.jp/dbget-bin/www_bget?ko:K12867	Spliceosome	ko03040	KOG2047(A)(mRNA splicing factor)	Pre-mRNA-splicing	Pre-mRNA-splicing factor SYF1 OS=Mus musculus GN=Xab2 PE=1 SV=1
PRUPE_5G013300	0.152842	0.174068	0.036763	0.522604	0.575262	0.557969	1.01041	1.01681	1.17889	3.04882	3.66206	2.92166	0.276573	0.687553	0.395997	0	0.636368	0	0.678912	1.16628	0.861277	1.6347	2.31944	1.3133	1.6584	2.90619	2.01555	0.253291	0.355354	0.463048	1348	-	PREDICTED: uncharacterized protein LOC103343201 [Prunus mume]	-	-	-	-	-	-	-	-	-	-
PRUPE_5G013400	7.30063	7.46116	7.76342	8.63079	9.46229	8.39299	10.2753	10.0972	11.5892	10.0599	10.0402	8.95803	10.3368	9.92652	10.7517	10.6872	9.5456	10.5236	9.8993	10.8066	9.61366	9.65761	10.7291	11.6217	14.2631	14.2091	14.1878	12.7778	11.8816	11.1753	2681	BAM8	PREDICTED: beta-amylase 8 [Prunus mume]	GO:0008152;GO:0016161;GO:0005975;GO:0000272;GO:0016798;GO:0016787	metabolic process;beta-amylase activity;carbohydrate metabolic process;polysaccharide catabolic process;hydrolase activity, acting on glycosyl bonds;hydrolase activity	-	-	-	-	-	-	Beta-amylase	Beta-amylase 8 OS=Arabidopsis thaliana GN=BAM8 PE=2 SV=1
PRUPE_5G013500	1.87918	1.40378	1.81711	2.77073	3.17553	3.24509	3.1123	2.74251	2.86734	2.34096	2.13508	2.15514	3.45582	3.73987	3.57662	3.02871	2.88008	3.40505	3.43165	3.07358	3.94034	6.58613	5.33995	4.57409	8.01226	8.28214	6.57533	4.41093	4.22168	3.69019	4567	DCP5-L	PREDICTED: protein decapping 5-like [Prunus mume]	-	-	K18749	LSM14,RAP55,SCD6	http://www.genome.jp/dbget-bin/www_bget?ko:K18749	-	-	KOG1073(U)(Uncharacterized mRNA-associated protein RAP55)	Decapping	Decapping 5-like protein OS=Arabidopsis thaliana GN=DCP5-L PE=2 SV=1
PRUPE_5G013600	9.72452	7.86883	8.72272	2.74407	2.94987	4.64916	3.15915	3.79324	3.74204	3.41785	3.03919	3.35103	2.15583	3.26006	2.32998	1.90439	2.56019	3.04578	4.22506	4.71305	4.67779	6.4122	4.47908	7.00074	1.38268	0.604757	1.44038	13.4383	14.073	14.7868	1787	-	PREDICTED: uncharacterized protein LOC103336680 [Prunus mume]	GO:0016020;GO:0016021	membrane;integral component of membrane	-	-	-	-	-	-	-	-
PRUPE_5G013700	0	0	0	0	0	0	0	0	0	0	0	0	0	0	0	0	0	0	0	0	0	0	0	0	0	0	0	0	0	0	878	#N/A	#N/A	#N/A	#N/A	#N/A	#N/A	#N/A	#N/A	#N/A	#N/A	#N/A	#N/A
PRUPE_5G013800	9.59155	9.50775	9.0484	17.4306	19.892	18.2655	14.8226	18.4392	12.4571	15.5652	12.3887	15.7346	41.3243	44.668	37.05	38.2301	46.5044	43.652	29.3254	30.4164	24.287	28.1109	39.4701	36.2485	42.824	36.2629	49.2797	13.3492	14.7702	15.9758	827	TIM17-2	hypothetical protein PRUPE_ppa010976mg [Prunus persica] &gt;EMJ10759.1 hypothetical protein PRUPE_ppa010976mg [Prunus persica]	GO:0015450;GO:0016021;GO:0005744;GO:0006886;GO:0016020	P-P-bond-hydrolysis-driven protein transmembrane transporter activity;integral component of membrane;mitochondrial inner membrane presequence translocase complex;intracellular protein transport;membrane	K17795	TIM17	http://www.genome.jp/dbget-bin/www_bget?ko:K17795	-	-	KOG1652(U)(Mitochondrial import inner membrane translocase, subunit TIM17)	Mitochondrial	Mitochondrial import inner membrane translocase subunit TIM17-2 OS=Arabidopsis thaliana GN=TIM17-2 PE=1 SV=2
PRUPE_5G013900	0	0.0626719	0.052945	0.0578953	0.0591769	0.111607	0.0625876	0.0813549	0.0975751	0	0.0165849	0.0137506	0.0442569	0	0	0.15638	0	0.276903	0.0407396	0	0	0.0392375	0.400847	0.546397	0.0419014	0.192432	0	0	0	0.0740965	2808	FAO4A	PREDICTED: long-chain-alcohol oxidase FAO4A [Prunus mume]	GO:0055114;GO:0016491;GO:0016021;GO:0046577;GO:0016614;GO:0016020;GO:0050660	oxidation-reduction process;oxidoreductase activity;integral component of membrane;long-chain-alcohol oxidase activity;oxidoreductase activity, acting on CH-OH group of donors;membrane;flavin adenine dinucleotide binding	K17756	FAO3	http://www.genome.jp/dbget-bin/www_bget?ko:K17756	-	-	-	Long-chain-alcohol	Long-chain-alcohol oxidase FAO4A OS=Arabidopsis thaliana GN=FAO4A PE=3 SV=2
PRUPE_5G014000	0	0	0	0	0	0	0	0	0	0	0	0	0	0	0	0	0	0	0	0	0	0	0	0	0	0	0	0	0	0	282	#N/A	#N/A	#N/A	#N/A	#N/A	#N/A	#N/A	#N/A	#N/A	#N/A	#N/A	#N/A
PRUPE_5G014100	37.1848	33.8267	33.3027	16.8559	17.772	20.837	22.4382	21.8875	19.9755	18.8641	16.3951	18.3767	19.9369	19.707	21.2189	16.731	20.5154	20.7899	18.4544	16.4141	18.9361	26.219	25.7485	28.6114	30.2013	26.4878	28.2937	19.8816	19.6388	18.5439	1122	-	PREDICTED: uncharacterized protein LOC103336685 isoform X1 [Prunus mume]	GO:0016020;GO:0009941;GO:0016021	membrane;chloroplast envelope;integral component of membrane	-	-	-	-	-	-	-	-
PRUPE_5G014200	0.0697938	0	0	0	0	0	0	0	0	0	0	0	0	0	0	0	0	0	0	0	0	0	0	0	0	0	0	0	0	0	738	-	PREDICTED: uncharacterized protein LOC103343691 [Prunus mume]	-	-	-	-	-	-	-	-	-	-
PRUPE_5G014300	5.36075	6.28328	6.57601	7.73136	9.22358	7.39313	6.02079	5.47335	5.79825	2.87384	2.42344	2.39439	5.44302	4.93784	4.5371	11.2349	12.9579	11.9941	6.39947	7.20723	5.68921	6.54575	8.84019	9.82662	9.89848	9.95876	9.05363	5.62643	3.73907	4.73691	2306	At1g77360	PREDICTED: pentatricopeptide repeat-containing protein At1g52640, mitochondrial-like [Prunus mume]	-	-	-	-	-	-	-	-	Pentatricopeptide	Pentatricopeptide repeat-containing protein At1g77360, mitochondrial OS=Arabidopsis thaliana GN=At1g77360 PE=2 SV=2
PRUPE_5G014400	0.0998214	0	0	1.47027	0.966097	1.70058	0.255445	0.221361	0.53099	0	0.361011	0.299316	0.24084	0	1.0345	0.425499	0.831225	0.215267	0	0.870515	0	0.8541	1.21186	0.228724	0	0.261798	0	0	0.464164	0	516	-	PREDICTED: uncharacterized protein LOC103335769 [Prunus mume]	-	-	-	-	-	-	-	-	-	-
PRUPE_5G014500	1.50225	1.32865	1.46071	3.14413	2.90438	2.37257	3.39441	2.72886	3.68948	6.53515	6.40108	5.31914	8.4057	8.87342	8.24804	5.65413	7.27496	6.37585	4.79167	5.3657	5.36734	11.2811	11.0979	10.949	10.1487	11.4005	10.1602	7.6981	6.05645	6.90746	3223	nol10	hypothetical protein PRUPE_ppa024972mg [Prunus persica] &gt;EMJ12310.1 hypothetical protein PRUPE_ppa024972mg [Prunus persica]	GO:0005730;GO:0005634;GO:0009561	nucleolus;nucleus;megagametogenesis	K14788	NOL10,ENP2	http://www.genome.jp/dbget-bin/www_bget?ko:K14788	-	-	KOG2321(R)(WD40 repeat protein)	Nucleolar	Nucleolar protein 10 OS=Danio rerio GN=nol10 PE=2 SV=1
PRUPE_5G014600	19.2447	19.5536	19.4232	2.52634	1.91825	2.40028	5.1647	5.32505	4.79917	5.97038	6.06361	5.79883	4.13831	3.52722	2.84411	3.32663	4.99898	5.03049	5.02843	6.05795	5.64456	7.30123	7.91283	6.64192	5.09347	5.03823	4.66659	5.19222	6.77929	5.81994	3003	-	XP_016651439.1 PREDICTED: uncharacterized protein LOC103336688 [Prunus mume];PREDICTED: uncharacterized protein LOC103336688 [Prunus mume] &gt;XP_016651438.1 PREDICTED: uncharacterized protein LOC103336688 [Prunus mume] &gt	-	-	-	-	-	-	-	-	-	-
PRUPE_5G014700	0.510316	0.503693	0.851036	2.36231	2.01217	2.81515	2.03141	2.18788	1.8821	1.28941	1.56875	1.73421	0.574579	1.04943	0.564126	2.32029	2.45524	1.46734	2.64457	1.26092	1.61037	3.49312	3.55203	2.33861	1.01028	1.60606	1.03895	0.977249	1.42376	1.23683	1514	-	PREDICTED: uncharacterized protein LOC103336689 [Prunus mume]	GO:0016021;GO:0016020	integral component of membrane;membrane	-	-	-	-	-	-	-	-
PRUPE_5G014800	2.91647	3.04001	2.37795	6.39671	7.33566	4.2708	5.77668	7.45404	5.83743	7.88832	9.47497	8.55979	8.10997	10.6736	10.5531	8.42831	5.89994	9.70063	10.6492	17.2432	9.13648	9.1992	7.80152	5.21018	9.71084	12.8346	7.82233	6.99036	9.88375	8.18674	1042	alkbh8	hypothetical protein PRUPE_ppa008098mg [Prunus persica] &gt;EMJ12391.1 hypothetical protein PRUPE_ppa008098mg [Prunus persica]	GO:0003676;GO:0002098;GO:0000166;GO:0055114;GO:0016491	nucleic acid binding;tRNA wobble uridine modification;nucleotide binding;oxidation-reduction process;oxidoreductase activity	K10770	ALKBH8	http://www.genome.jp/dbget-bin/www_bget?ko:K10770	-	-	KOG4176(S)(Uncharacterized conserved protein)	Alkylated	Alkylated DNA repair protein alkB homolog 8 OS=Xenopus tropicalis GN=alkbh8 PE=2 SV=2
PRUPE_5G014900	0.205006	0.233476	0.34517	0.161761	0.055114	0.1871	0.174872	0.056827	0.109051	0.0511171	0	0	0	0	0	0.218465	0.142259	0.66315	0.682965	0.446951	0.808658	0	0	0.352304	0.585369	0.268831	0.426859	0.226491	0.119158	0	1005	GSTF13	EMJ10786.1 hypothetical protein PRUPE_ppa011249mg [Prunus persica];hypothetical protein PRUPE_ppa011249mg [Prunus persica] &gt	GO:0004364;GO:0016740;GO:0005737;GO:0006749	glutathione transferase activity;transferase activity;cytoplasm;glutathione metabolic process	K00799	GST,gst	http://www.genome.jp/dbget-bin/www_bget?ko:K00799	Glutathione metabolism	ko00480	KOG0867(O)(Glutathione S-transferase)	Glutathione	Glutathione S-transferase F13 OS=Arabidopsis thaliana GN=GSTF13 PE=3 SV=1
PRUPE_5G015000	0.287838	0.120772	0.16033	6.9172	8.3736	6.30472	17.8718	15.7391	16.8746	6.39137	7.97175	6.39365	10.746	11.2543	11.6181	3.1965	2.69121	2.35223	7.40214	7.6956	6.76113	5.63857	5.59111	5.62339	3.56438	4.37048	5.04698	9.77443	9.40423	10.4337	3400	ROPGEF14	hypothetical protein PRUPE_ppa003643mg [Prunus persica] &gt;EMJ10298.1 hypothetical protein PRUPE_ppa003643mg [Prunus persica]	GO:0080092;GO:0005089	regulation of pollen tube growth;Rho guanyl-nucleotide exchange factor activity	-	-	-	-	-	-	Rop	Rop guanine nucleotide exchange factor 14 OS=Arabidopsis thaliana GN=ROPGEF14 PE=1 SV=1
PRUPE_5G015100	11.457	10.4763	11.3961	1.23888	2.18996	1.75325	0.709034	0.675871	0.840101	4.65643	4.89753	4.20596	0.969319	0.925895	0.804008	1.88968	1.80732	2.36017	2.49224	2.23505	2.40444	3.82278	3.46467	4.57104	7.05702	6.72168	6.65374	0.857109	0.837442	0.811435	3718	JMJ25	PREDICTED: lysine-specific demethylase JMJ25-like [Prunus mume]	GO:0008270;GO:0032259;GO:0008168	zinc ion binding;methylation;methyltransferase activity	K15601	KDM3	http://www.genome.jp/dbget-bin/www_bget?ko:K15601	-	-	KOG1356(K)(Putative transcription factor 5qNCA, contains JmjC domain)	Lysine-specific	Lysine-specific demethylase JMJ25 OS=Arabidopsis thaliana GN=JMJ25 PE=1 SV=1
PRUPE_5G015200	5.29084	5.09222	5.30998	2.4994	2.67744	2.46169	2.01763	2.00148	2.20738	2.50397	2.29803	2.51968	0.750896	1.4667	1.33317	5.66029	5.03925	5.39168	2.16582	2.39747	1.98762	2.66293	2.54411	3.82709	3.1281	2.14943	1.84327	1.87967	2.05017	1.92767	4965	PURA2	hypothetical protein PRUPE_ppa004748mg [Prunus persica] &gt;EMJ11144.1 hypothetical protein PRUPE_ppa004748mg [Prunus persica]	GO:0009507;GO:0005737;GO:0016874;GO:0005525;GO:0000166;GO:0046872;GO:0000287;GO:0006164;GO:0044208;GO:0004019;GO:0006167	chloroplast;cytoplasm;ligase activity;GTP binding;nucleotide binding;metal ion binding;magnesium ion binding;purine nucleotide biosynthetic process;'de novo' AMP biosynthetic process;adenylosuccinate synthase activity;AMP biosynthetic process	K01939	purA,ADSS	http://www.genome.jp/dbget-bin/www_bget?ko:K01939	Alanine, aspartate and glutamate metabolism;Purine metabolism	ko00250,ko00230	KOG1355(F)(Adenylosuccinate synthase)	Adenylosuccinate	Adenylosuccinate synthetase 2, chloroplastic OS=Ricinus communis GN=PURA2 PE=3 SV=1
PRUPE_5G015300	28.8086	29.8878	33.2217	11.6832	9.67321	12.7945	22.7168	21.3886	24.1672	35.3482	32.4253	37.5617	44.0983	48.0677	47.3987	101.398	91.4413	98.4849	33.0971	32.747	27.6556	67.3997	69.5804	71.3081	39.4382	40.3669	40.9502	146.665	145.887	135.493	3052	PAE8	EMJ10411.1 hypothetical protein PRUPE_ppa006668mg [Prunus persica];XP_007209212.1 hypothetical protein PRUPE_ppa006668mg [Prunus persica] &gt;hypothetical protein PRUPE_ppa006668mg [Prunus persica] &gt;EMJ10410.1 hypothetical protein PRUPE_ppa006668mg [Prunus persica] &gt	GO:0016787	hydrolase activity	K19882	NOTUM	http://www.genome.jp/dbget-bin/www_bget?ko:K19882	-	-	-	Pectin	Pectin acetylesterase 8 OS=Arabidopsis thaliana GN=PAE8 PE=2 SV=1
PRUPE_5G015400	0.12512	0.284992	0.200634	0.0877571	0	0.203007	0.0711522	0.0462438	0.088742	0.0415973	0.150835	0.0625291	0.301879	0.107209	0.086446	0.444448	0.115766	0.0899414	0.0926289	0	0	0.267641	0.405067	0.477821	0.857435	0.328148	0.115788	2.30388	1.55147	2.1059	1235	-	-	-	-	-	-	-	-	-	-	-	-
PRUPE_5G015500	27.4382	23.4867	23.9492	522.347	512.132	741.847	204.48	205.817	212.338	244.44	237.934	231.494	90.677	95.3	94.8263	98.1748	94.8064	101.49	380.249	390.39	389.222	157.728	163.82	157.063	110.322	113.258	110.266	131.511	138.605	130.059	2630	PAE8	hypothetical protein PRUPE_ppa006718mg [Prunus persica] &gt;AIA21744.1 pectin acetylesterase [Prunus persica];EMJ10416.1 hypothetical protein PRUPE_ppa006718mg [Prunus persica] &gt	GO:0016787	hydrolase activity	K19882	NOTUM	http://www.genome.jp/dbget-bin/www_bget?ko:K19882	-	-	-	Pectin	Pectin acetylesterase 8 OS=Arabidopsis thaliana GN=PAE8 PE=2 SV=1
PRUPE_5G015600	4.37353	3.9793	3.47604	3.07585	3.34842	4.0783	3.46707	3.34707	2.55405	2.67887	2.36398	2.69053	4.5305	2.99388	3.9906	4.40736	6.26775	5.53594	3.58974	3.73112	2.62525	7.6266	7.32957	6.69898	7.65572	8.10401	7.52272	2.62602	3.20524	3.02445	2167	At1g65750	EMJ12323.1 hypothetical protein PRUPE_ppa025390mg [Prunus persica];hypothetical protein PRUPE_ppa025390mg [Prunus persica] &gt	-	-	-	-	-	-	-	-	Putative	Putative ribonuclease H protein At1g65750 OS=Arabidopsis thaliana GN=At1g65750 PE=3 SV=1
PRUPE_5G015700	2.90122	3.40579	2.36188	4.43757	4.4398	5.97456	4.96856	5.64183	5.27088	5.78722	6.09369	6.54124	4.57679	6.65457	4.20937	4.56619	4.3362	4.18707	6.44349	3.55184	4.37639	6.82651	5.36454	5.93177	3.97635	3.62887	4.2131	5.42431	5.75941	5.81459	2308	-	XP_008238018.1 PREDICTED: uncharacterized protein LOC103336700 [Prunus mume] &gt;XP_008238019.1 PREDICTED: uncharacterized protein LOC103336700 [Prunus mume];PREDICTED: uncharacterized protein LOC103336700 [Prunus mume] &gt	-	-	-	-	-	-	-	-	-	-
PRUPE_5G015800	1.89996	1.62286	1.59034	6.6963	7.39617	7.32907	4.44065	4.00262	4.28521	1.40228	1.75219	1.33881	2.06282	1.22098	1.37832	3.19901	3.79708	2.99102	3.96654	3.85229	4.45386	5.03954	3.55218	4.52758	3.86266	2.98977	2.37362	1.34341	1.01599	1.57333	2711	RMR1	hypothetical protein PRUPE_ppa003419mg [Prunus persica] &gt;EMJ11453.1 hypothetical protein PRUPE_ppa003419mg [Prunus persica]	GO:0046872;GO:0008270	metal ion binding;zinc ion binding	-	-	-	-	-	KOG0800(O)(FOG: Predicted E3 ubiquitin ligase);KOG4628(O)(Predicted E3 ubiquitin ligase)	Receptor	Receptor homology region, transmembrane domain- and RING domain-containing protein 2 OS=Oryza sativa subsp. japonica GN=RMR1 PE=2 SV=2
PRUPE_5G015900	1.06446	1.04391	1.13792	4.35511	4.26073	4.92937	5.92714	4.72101	5.47353	4.86595	5.3735	5.60779	5.92117	5.16843	5.3932	2.70981	4.10364	3.69833	4.3342	5.22159	5.4651	5.05988	5.24093	6.91058	5.87621	6.74663	4.43276	6.5334	5.22464	5.1956	1742	DUS2	hypothetical protein PRUPE_ppa008825mg [Prunus persica] &gt;EMJ10571.1 hypothetical protein PRUPE_ppa008825mg [Prunus persica]	GO:0008033;GO:0050660;GO:0016491;GO:0003824;GO:0055114;GO:0017150	tRNA processing;flavin adenine dinucleotide binding;oxidoreductase activity;catalytic activity;oxidation-reduction process;tRNA dihydrouridine synthase activity	K05543	DUS2	http://www.genome.jp/dbget-bin/www_bget?ko:K05543	-	-	KOG2333(R)(Uncharacterized conserved protein);KOG2334(J)(tRNA-dihydrouridine synthase)	tRNA-dihydrouridine(20)	tRNA-dihydrouridine(20) synthase [NAD(P)+]-like OS=Homo sapiens GN=DUS2 PE=1 SV=1
PRUPE_5G016000	1.10225	1.28925	1.34711	3.10284	2.85117	4.71267	4.14208	3.10494	3.77153	4.24887	4.1749	3.72941	6.46883	5.28387	8.15062	3.17463	4.13449	4.94677	4.36679	4.15672	4.02892	7.32827	5.78667	6.89428	5.78429	4.6097	4.21798	4.34447	3.74016	5.1745	1729	CCR4-4	PREDICTED: carbon catabolite repressor protein 4 homolog 4 isoform X1 [Pyrus x bretschneideri]	-	-	K12603	CNOT6,CCR4	http://www.genome.jp/dbget-bin/www_bget?ko:K12603	RNA degradation	ko03018	KOG0620(K)(Glucose-repressible alcohol dehydrogenase transcriptional effector CCR4 and related proteins);KOG2338(K)(Transcriptional effector CCR4-related protein)	Carbon	Carbon catabolite repressor protein 4 homolog 4 OS=Arabidopsis thaliana GN=CCR4-4 PE=1 SV=1
